# Supplementary material for: Lung microbiota analysis in early-stage lung adenocarcinoma
Source: Microbiol Spectr. 2026 Mar 30;14(5):e01987-25. doi: 10.1128/spectrum.01987-25 (PMC13141924; doi:10.1128/spectrum.01987-25)
Supplement: Table S1 — Per-sample sequencing depth and quality-control statistics for lung tissue 16S rRNA datasets, including read retention after denoising and chimera filtering. [file spectrum.01987-25-s0001.xlsx]

## Sheet: read depth distributions
Table S1: Per-sample sequencing depth and chimera-filtering statistics for lung tissue 16S rRNA datasets.
Sample	Sample type	ASV number	Seq number
LUAD 10	LUAD	50	48402
LUAD 11	LUAD	35	83595
LUAD 12	LUAD	145	49223
LUAD 13	LUAD	694	209718
LUAD 14	LUAD	308	116724
LUAD 15	LUAD	143	151698
LUAD 16	LUAD	235	54923
LUAD 17	LUAD	8	238027
LUAD 18	LUAD	123	52487
LUAD 19	LUAD	729	65165
LUAD 2	LUAD	102	95081
LUAD 20	LUAD	610	88861
LUAD 21	LUAD	39	70928
LUAD 22	LUAD	140	81083
LUAD 24	LUAD	10	107924
LUAD 25	LUAD	33	94047
LUAD 26	LUAD	7	84160
LUAD 27	LUAD	994	477137
LUAD 28	LUAD	224	25025
LUAD 29	LUAD	139	47468
LUAD 3	LUAD	856	173446
LUAD 30	LUAD	387	39429
LUAD 31	LUAD	434	84792
LUAD 32	LUAD	398	70044
LUAD 33	LUAD	442	91223
LUAD 34	LUAD	440	56616
LUAD 35	LUAD	275	27732
LUAD 36	LUAD	262	230017
LUAD 37	LUAD	385	48699
LUAD 4	LUAD	356	182723
LUAD 5	LUAD	458	71638
LUAD 6	LUAD	434	59252
LUAD 7	LUAD	963	252547
LUAD 8	LUAD	16	107111
NC 1	NC	45	45419
NC 10	NC	414	49885
NC 11	NC	6	84139
NC 12	NC	361	64579
NC 13	NC	82	83485
NC 14	NC	355	48568
NC 15	NC	39	57712
NC 16	NC	69	86723
NC 17	NC	33	92348
NC 2	NC	151	30760
NC 3	NC	13	69329
NC 4	NC	270	34173
NC 5	NC	123	19682
NC 6	NC	140	49497
NC 7	NC	177	28134
NC 8	NC	92	50366
NC 9	NC	118	61917
Control 1	Negative control	7	796
Control 2	Negative control	8	1140
Control 3	Negative control	12	2180
Control 4	Negative control	4	695
Control 5	Negative control	10	988
Control 6	Negative control	1	481

## Sheet: chimera removal rates
Table S1: Per-sample sequencing depth and chimera-filtering statistics for lung tissue 16S rRNA datasets.
Chimera removal rates= (Seq number after denoised-Non-chimeric seq number)/Seq number after denoised *100%
Sample	Sample type	Input seq number	Seq number after filtered	Percentage of input passed filter	Seq number after denoised	Non-chimeric seq number	Chimera removal rates(%)
LUAD 10	LUAD	63404	52851	83.36	52663	52506	0.298122
LUAD 11	LUAD	87350	85084	97.41	84714	84693	0.0247893
LUAD 12	LUAD	92157	89604	97.23	89144	88428	0.803195
LUAD 13	LUAD	339855	333764	98.21	329326	311893	5.29354
LUAD 14	LUAD	145807	136937	93.92	136417	135744	0.49334
LUAD 15	LUAD	190386	184628	96.98	184148	182803	0.730391
LUAD 16	LUAD	75173	67434	89.71	67025	66168	1.27863
LUAD 17	LUAD	243043	239205	98.42	239193	239169	0.0100337
LUAD 18	LUAD	80383	77754	96.73	77456	77035	0.543534
LUAD 19	LUAD	105453	98705	93.6	96065	92376	3.84011
LUAD 2	LUAD	105612	102649	97.19	102321	102156	0.161257
LUAD 20	LUAD	140302	131054	93.41	129493	127562	1.4912
LUAD 21	LUAD	85894	83317	97	83114	83082	0.0385013
LUAD 22	LUAD	98865	90327	91.36	89930	89264	0.740576
LUAD 24	LUAD	113708	109695	96.47	109532	109463	0.0629953
LUAD 25	LUAD	100194	97244	97.06	97094	96808	0.29456
LUAD 26	LUAD	87895	85386	97.15	85183	85174	0.0105655
LUAD 27	LUAD	775078	761133	98.2	712271	594241	16.5709
LUAD 28	LUAD	53973	44949	83.28	44594	43693	2.02045
LUAD 29	LUAD	60527	51827	85.63	51520	51388	0.256211
LUAD 3	LUAD	260505	256025	98.28	253552	243683	3.8923
LUAD 30	LUAD	71792	60339	84.05	60056	59129	1.54356
LUAD 31	LUAD	110807	94566	85.34	93535	90185	3.58155
LUAD 32	LUAD	82795	77838	94.01	77381	76966	0.536307
LUAD 33	LUAD	125196	116902	93.38	116227	115092	0.976537
LUAD 34	LUAD	88329	74630	84.49	74216	72321	2.55336
LUAD 35	LUAD	62007	51018	82.28	50432	49335	2.17521
LUAD 36	LUAD	257753	253811	98.47	253550	252976	0.226385
LUAD 37	LUAD	69242	61455	88.75	61190	58917	3.71466
LUAD 4	LUAD	202876	199624	98.4	199279	198153	0.565037
LUAD 5	LUAD	97106	82870	85.34	82560	80491	2.50606
LUAD 6	LUAD	89416	79191	88.56	78798	74134	5.91893
LUAD 7	LUAD	373025	366395	98.22	342323	305675	10.7057
LUAD 8	LUAD	115423	108114	93.67	108087	108068	0.0175784
NC 1	NC	58386	56347	96.51	56195	56169	0.0462675
NC 10	NC	90227	75155	83.3	74662	72237	3.24797
NC 11	NC	88922	85968	96.68	85860	85852	0.00931749
NC 12	NC	89651	79508	88.69	79300	76731	3.2396
NC 13	NC	93516	90851	97.15	90414	90367	0.0519831
NC 14	NC	85499	76130	89.04	75712	74091	2.14101
NC 15	NC	77286	75061	97.12	74912	74403	0.679464
NC 16	NC	94765	92238	97.33	92003	91722	0.305425
NC 17	NC	98303	95612	97.26	95475	95457	0.0188531
NC 2	NC	59243	50386	85.05	50109	49343	1.52867
NC 3	NC	73305	71082	96.97	70920	70913	0.00987028
NC 4	NC	58362	48366	82.87	47371	45552	3.8399
NC 5	NC	53342	42963	80.54	42689	40550	5.01066
NC 6	NC	68549	56606	82.58	55763	53457	4.13536
NC 7	NC	51961	43189	83.12	42340	41262	2.54606
NC 8	NC	63424	55141	86.94	54965	54750	0.391158
NC 9	NC	80392	72351	90	72043	71778	0.367836
Control 1	Negative control	9744	8197	84.12	8193	7987	2.51434
Control 2	Negative control	9718	8108	83.43	8103	7842	3.22103
Control 3	Negative control	22833	19041	83.39	19020	17872	6.03575
Control 4	Negative control	7798	6461	82.85	6460	6402	0.897833
Control 5	Negative control	17224	14472	84.02	14463	14296	1.15467
Control 6	Negative control	582	481	82.65	481	481	0
