# Supplementary material for: Lung microbiota analysis in early-stage lung adenocarcinoma
Source: Microbiol Spectr. 2026 Mar 30;14(5):e01987-25. doi: 10.1128/spectrum.01987-25 (PMC13141924; doi:10.1128/spectrum.01987-25)
Supplement: Table S2 — Genus-level differential abundance results comparing NC and early-stage LUAD tissues using MaAsLin2. [file spectrum.01987-25-s0002.xlsx]

## Sheet: MaAsLin2
Table S2: Genus-level differential abundance results NC and early-stage LUAD tissues by MaAsLin2.
feature	coef	stderr	direction	pval	qval
g__unclassified_f__Oscillospiraceae	2.34114	0.49113	LUAD-enriched	1.87133e-06	0.000750402
g__unclassified_f__Devosiaceae	-4.64084	1.33054	LUAD-depleted	0.000486762	0.0298408
g__Jeotgalibaca	-2.20702	0.628578	LUAD-depleted	0.000446214	0.0298408
g__Sphingobium	-1.80742	0.520906	LUAD-depleted	0.000520912	0.0298408
g__Roseateles	-0.849564	0.236626	LUAD-depleted	0.000330273	0.0298408
g__Aquabacterium	-0.834449	0.231915	LUAD-depleted	0.000320578	0.0298408
g__norank_c__Eremiobacteria	1.62886	0.43702	LUAD-enriched	0.000193613	0.0298408
g__unclassified_f__Rhizobiaceae	3.01964	0.921601	LUAD-enriched	0.00105098	0.0526805
g__Romboutsia	2.559	0.801575	LUAD-enriched	0.00141062	0.0586325
g__Thermobifida	4.59234	1.44318	LUAD-enriched	0.00146216	0.0586325
g__Dubosiella	2.75693	0.87969	LUAD-enriched	0.00172452	0.0628668
g__Corynebacterium	-1.64714	0.545014	LUAD-depleted	0.00250945	0.0838575
g__Sellimonas	2.11686	0.70724	LUAD-enriched	0.00276132	0.085176
g__Bacillus	2.23415	0.766168	LUAD-enriched	0.00354547	0.101552
g__Staphylococcus	-3.27917	1.15121	LUAD-depleted	0.00439317	0.117068
g__unclassified_f__Bacillaceae	2.26416	0.803961	LUAD-enriched	0.00485872	0.117068
g__Intestinimonas	2.76005	0.982425	LUAD-enriched	0.00496298	0.117068
g__Sporosarcina	2.81067	1.00884	LUAD-enriched	0.0053354	0.118861
g__Bdellovibrio	-0.793702	0.294686	LUAD-depleted	0.00707322	0.136077
g__unclassified_f__Chitinophagaceae	3.01888	1.12189	LUAD-enriched	0.00712625	0.136077
g__Streptomyces	3.15593	1.16418	LUAD-enriched	0.00671101	0.136077
g__Sutterella	-0.174267	0.0653997	LUAD-depleted	0.00770684	0.140475
g__Candidatus_Omnitrophus	-1.43262	0.546423	LUAD-depleted	0.00874621	0.152488
g__Chryseobacterium	-1.5508	0.604366	LUAD-depleted	0.0102882	0.171899
g__Cutibacterium	-1.53992	0.605519	LUAD-depleted	0.010986	0.176216
g__Saccharopolyspora	6.42343	2.57727	LUAD-enriched	0.0126905	0.195726
g__Cetobacterium	-3.06746	1.26576	LUAD-depleted	0.0153756	0.203959
g__norank_f__Lachnospiraceae	-1.49399	0.611976	LUAD-depleted	0.0146364	0.203959
g__norank_o__Clostridia_vadinBB60_group	1.0488	0.434547	LUAD-enriched	0.0157985	0.203959
g__Turicibacter	1.82956	0.761471	LUAD-enriched	0.016276	0.203959
g__Ligilactobacillus	2.71337	1.12619	LUAD-enriched	0.0159815	0.203959
g__unclassified_o__Micrococcales	4.30662	1.78934	LUAD-enriched	0.0160923	0.203959
g__Arenimonas	2.80172	1.18586	LUAD-enriched	0.018147	0.214028
g__Sphingopyxis	3.94652	1.66967	LUAD-enriched	0.0180957	0.214028
g__norank_f__NS9_marine_group	2.17592	0.931008	LUAD-enriched	0.0194306	0.222619
g__Faecalibacterium	1.81119	0.779776	LUAD-enriched	0.0201952	0.224953
g__Lactovum	-2.61207	1.14555	LUAD-depleted	0.0225966	0.244898
g__Extibacter	2.24786	1.06231	LUAD-enriched	0.0343434	0.361307
g__norank_f__Peptococcaceae	4.73136	2.24581	LUAD-enriched	0.0351396	0.361307
g__Delftia	-0.393809	0.187957	LUAD-depleted	0.036152	0.362424
g__Clostridium	0.95568	0.470057	LUAD-enriched	0.0420409	0.41118
g__norank_f__Caldilineaceae	-1.60254	0.831842	LUAD-depleted	0.0540417	0.454921
g__Caulobacter	-1.02567	0.535809	LUAD-depleted	0.0555888	0.454921
g__Comamonas	1.90554	0.982477	LUAD-enriched	0.0524371	0.454921
g__Pseudoxanthomonas	2.21934	1.14608	LUAD-enriched	0.0528121	0.454921
g__Ferruginibacter	2.41	1.23209	LUAD-enriched	0.0504624	0.454921
g__Psychrobacillus	2.41148	1.25145	LUAD-enriched	0.0539865	0.454921
g__Phenylobacterium	2.4997	1.29218	LUAD-enriched	0.0530543	0.454921
g__Anaerostipes	4.38558	2.28611	LUAD-enriched	0.0550651	0.454921
g__Macellibacteroides	-1.17257	0.621742	LUAD-depleted	0.0593021	0.473053
g__Streptococcus	-1.06391	0.566033	LUAD-depleted	0.0601638	0.473053
g__Psychrobacter	3.37039	1.80404	LUAD-enriched	0.0617285	0.476021
g__Moheibacter	1.73067	0.936741	LUAD-enriched	0.0646691	0.489289
g__Gordonia	-1.78621	1.01125	LUAD-depleted	0.0773386	0.533099
g__Mammaliicoccus	-1.66812	0.947968	LUAD-depleted	0.0784621	0.533099
g__unclassified_f__Anaerovoracaceae	-1.19892	0.671656	LUAD-depleted	0.0742574	0.533099
g__Parabacteroides	-0.785547	0.46066	LUAD-depleted	0.0881452	0.533099
g__unclassified_k__norank_d__Bacteria	-0.783642	0.457617	LUAD-depleted	0.0868154	0.533099
g__unclassified_f__Enterobacteriaceae	-0.777286	0.44289	LUAD-depleted	0.0792539	0.533099
g__norank_f__Prevotellaceae	-0.714679	0.419518	LUAD-depleted	0.0884613	0.533099
g__Dialister	1.02677	0.585811	LUAD-enriched	0.0796481	0.533099
g__norank_f__Gemmatimonadaceae	1.38047	0.797515	LUAD-enriched	0.0834576	0.533099
g__Fuscovulum	1.9396	1.11738	LUAD-enriched	0.0825891	0.533099
g__Trichococcus	2.13153	1.22989	LUAD-enriched	0.0830759	0.533099
g__Devosia	2.18819	1.28693	LUAD-enriched	0.0890714	0.533099
g__norank_f__DEV007	2.40613	1.38166	LUAD-enriched	0.0815995	0.533099
g__Terrimonas	2.85584	1.67148	LUAD-enriched	0.0875303	0.533099
g__Limnobacter	1.78917	1.06906	LUAD-enriched	0.0942096	0.555559
g__Microvirga	1.26334	0.761334	LUAD-enriched	0.0970389	0.56395
g__unclassified_f__Intrasporangiaceae	-2.07141	1.29381	LUAD-depleted	0.109373	0.56557
g__Reyranella	-1.88771	1.16322	LUAD-depleted	0.104624	0.56557
g__Fusobacterium	-1.60585	1.00576	LUAD-depleted	0.110343	0.56557
g__Marvinbryantia	-1.51611	0.920864	LUAD-depleted	0.0996804	0.56557
g__Branchiibius	-1.07075	0.672768	LUAD-depleted	0.111486	0.56557
g__unclassified_f__Paracoccaceae	1.56493	0.979534	LUAD-enriched	0.110126	0.56557
g__Salmonella	2.0501	1.27895	LUAD-enriched	0.108943	0.56557
g__Hyphomicrobium	2.08579	1.31546	LUAD-enriched	0.112832	0.56557
g__norank_o__Rhodospirillales	2.4595	1.54065	LUAD-enriched	0.110398	0.56557
g__Proteiniclasticum	2.46118	1.5322	LUAD-enriched	0.108205	0.56557
g__Priestia	3.00268	1.83627	LUAD-enriched	0.102007	0.56557
g__TM7a	-1.16167	0.738422	LUAD-depleted	0.115678	0.572676
g__norank_o__Bacteroidales	-1.11504	0.721383	LUAD-depleted	0.122179	0.597092
g__Thermomonas	2.29853	1.49266	LUAD-enriched	0.123588	0.597092
g__Akkermansia	-1.24785	0.828581	LUAD-depleted	0.132066	0.63046
g__Negativibacillus	3.06854	2.09505	LUAD-enriched	0.143013	0.674686
g__Candidatus_Saccharimonas	-1.59133	1.1391	LUAD-depleted	0.16241	0.748581
g__norank_f__JG30.KF.CM45	0.791934	0.566597	LUAD-enriched	0.162202	0.748581
g__Lachnospiraceae_NK3A20_group	2.19005	1.5848	LUAD-enriched	0.166998	0.760981
g__Culicoidibacter	-0.87813	0.655341	LUAD-depleted	0.180258	0.812176
g__Paracoccus	0.388236	0.29324	LUAD-enriched	0.185519	0.826589
g__Family_XIII_AD3011_group	0.778413	0.594394	LUAD-enriched	0.190334	0.831758
g__Bifidobacterium	0.782368	0.598078	LUAD-enriched	0.190827	0.831758
g__norank_o__Microtrichales	-1.36863	1.0541	LUAD-depleted	0.194151	0.837147
g__Exiguobacterium	-1.05805	0.823405	LUAD-depleted	0.198803	0.839157
g__Sphingomonas	-0.621763	0.48216	LUAD-depleted	0.197211	0.839157
g__Lentzea	1.97945	1.57648	LUAD-enriched	0.209256	0.87408
g__Blautia	0.637701	0.515158	LUAD-enriched	0.215762	0.889952
g__CHKCI001	1.75729	1.42496	LUAD-enriched	0.217494	0.889952
g__Mucispirillum	-0.734157	0.603935	LUAD-depleted	0.224129	0.907834
g__Bradyrhizobium	-0.865832	0.729842	LUAD-depleted	0.235493	0.916821
g__Segatella	-0.339049	0.28445	LUAD-depleted	0.233282	0.916821
g__Lysobacter	1.0495	0.87442	LUAD-enriched	0.23005	0.916821
g__norank_f__UCG.010	1.99249	1.67535	LUAD-enriched	0.234324	0.916821
g__norank_o__Clostridia_UCG.014	-0.810261	0.69723	LUAD-depleted	0.245189	0.936388
g__Adlercreutzia	-0.711975	0.612155	LUAD-depleted	0.244803	0.936388
g__Arcobacter	1.18515	1.04343	LUAD-enriched	0.256032	0.950636
g__Legionella	1.35279	1.19043	LUAD-enriched	0.255794	0.950636
g__norank_o__Frankiales	1.49982	1.31783	LUAD-enriched	0.255079	0.950636
g__Dietzia	1.02386	0.919424	LUAD-enriched	0.265454	0.975233
g__norank_f__Haliangiaceae	1.52471	1.37511	LUAD-enriched	0.26752	0.975233
g__Rubellimicrobium	-0.733097	0.668859	LUAD-depleted	0.273061	0.977656
g__GCA.900066575	1.08219	0.982685	LUAD-enriched	0.270783	0.977656
g__Sphaerochaeta	-0.86731	0.8024	LUAD-depleted	0.279744	0.99272
g__norank_f__Mycoplasmataceae	-1.23589	1.49559	LUAD-depleted	0.408603	0.999988
g__Alcaligenes	-1.14623	1.40445	LUAD-depleted	0.41442	0.999988
g__CAG.56	-1.07722	1.08031	LUAD-depleted	0.318695	0.999988
g__Aggregatilinea	-1.07054	1.34666	LUAD-depleted	0.426637	0.999988
g__unclassified_f__Atopobiaceae	-0.949555	1.02215	LUAD-depleted	0.352898	0.999988
g__Ancylomarina	-0.949067	1.29284	LUAD-depleted	0.462891	0.999988
g__Candidatus_Hepatoplasma	-0.900553	1.10313	LUAD-depleted	0.414291	0.999988
g__Denitratisoma	-0.891827	1.08517	LUAD-depleted	0.411174	0.999988
g__Roseimarinus	-0.884345	1.20932	LUAD-depleted	0.464613	0.999988
g__Lachnospira	-0.758018	1.03663	LUAD-depleted	0.464637	0.999988
g__Shewanella	-0.745819	0.757395	LUAD-depleted	0.324764	0.999988
g__Microbacterium	-0.636484	0.708801	LUAD-depleted	0.3692	0.999988
g__Herbaspirillum	-0.581744	0.929324	LUAD-depleted	0.531324	0.999988
g__Faecalibaculum	-0.570653	0.732331	LUAD-depleted	0.435846	0.999988
g__unclassified_f__Coriobacteriaceae	-0.541118	1.07825	LUAD-depleted	0.615774	0.999988
g__Candidatus_Bacilloplasma	-0.51321	0.853181	LUAD-depleted	0.54749	0.999988
g__.Ruminococcus._gauvreauii_group	-0.479489	0.981505	LUAD-depleted	0.625179	0.999988
g__norank_o__Saccharimonadales	-0.47893	0.668645	LUAD-depleted	0.473825	0.999988
g__unclassified_p__Pseudomonadota	-0.456962	0.464147	LUAD-depleted	0.32486	0.999988
g__norank_f__Muribaculaceae	-0.421858	0.44485	LUAD-depleted	0.342969	0.999988
g__Phascolarctobacterium	-0.420738	0.803693	LUAD-depleted	0.600622	0.999988
g__Allobaculum	-0.400447	0.744974	LUAD-depleted	0.590901	0.999988
g__Lactiplantibacillus	-0.367325	0.777025	LUAD-depleted	0.636405	0.999988
g__Nocardioides	-0.342694	0.663201	LUAD-depleted	0.605347	0.999988
g__unclassified_f__Microbacteriaceae	-0.333915	0.430044	LUAD-depleted	0.437473	0.999988
g__Prevotellaceae_Ga6A1_group	-0.332504	0.553445	LUAD-depleted	0.54798	0.999988
g__unclassified_f__Tannerellaceae	-0.303248	0.607965	LUAD-depleted	0.617926	0.999988
g__Barnesiella	-0.290766	0.530336	LUAD-depleted	0.583508	0.999988
g__Agathobacter	-0.250729	0.529333	LUAD-depleted	0.635735	0.999988
g__Stenotrophomonas	-0.241654	0.374375	LUAD-depleted	0.518612	0.999988
g__Lactococcus	-0.236341	0.639389	LUAD-depleted	0.711654	0.999988
g__Escherichia.Shigella	-0.229248	0.407572	LUAD-depleted	0.573794	0.999988
g__Kocuria	-0.217716	0.375512	LUAD-depleted	0.562059	0.999988
g__Oribacterium	-0.214975	1.17984	LUAD-depleted	0.855421	0.999988
g__Pandoraea	-0.212151	0.324288	LUAD-depleted	0.512979	0.999988
g__unclassified_f__Butyricicoccaceae	-0.211575	0.811331	LUAD-depleted	0.794265	0.999988
g__Christensenellaceae_R.7_group	-0.194934	0.721438	LUAD-depleted	0.787005	0.999988
g__unclassified_f__Prevotellaceae	-0.190497	0.79105	LUAD-depleted	0.809698	0.999988
g__unclassified_f__Spirochaetaceae	-0.153953	0.496199	LUAD-depleted	0.75636	0.999988
g__Haemophilus	-0.15377	0.874136	LUAD-depleted	0.860364	0.999988
g__Bacteroides	-0.143231	0.404255	LUAD-depleted	0.723107	0.999988
g__UCG.005	-0.131929	0.763454	LUAD-depleted	0.862804	0.999988
g__Thauera	-0.115484	1.06524	LUAD-depleted	0.913669	0.999988
g__norank_o__RF39	-0.109896	0.743303	LUAD-depleted	0.882463	0.999988
g__Limnobaculum	-0.104826	0.736605	LUAD-depleted	0.886836	0.999988
g__Dokdonella	-0.103952	1.02731	LUAD-depleted	0.919401	0.999988
g__Collinsella	-0.0975273	0.626994	LUAD-depleted	0.87639	0.999988
g__norank_f__.Eubacterium._coprostanoligenes_group	-0.0921052	0.50003	LUAD-depleted	0.853857	0.999988
g__Achromobacter	-0.0877512	0.278161	LUAD-depleted	0.752406	0.999988
g__Desulfovibrio	-0.0844502	0.530496	LUAD-depleted	0.873518	0.999988
g__Curvibacter	-0.0735966	0.550487	LUAD-depleted	0.893645	0.999988
g__norank_f__Erysipelotrichaceae	-0.0703252	0.845747	LUAD-depleted	0.933731	0.999988
g__unclassified_f__Micrococcaceae	-0.0580663	0.452916	LUAD-depleted	0.897986	0.999988
g__Vibrio	-0.0502477	1.29219	LUAD-depleted	0.968981	0.999988
g__Pedobacter	-0.0455306	0.191757	LUAD-depleted	0.812316	0.999988
g__Enterocloster	-0.0428937	0.794626	LUAD-depleted	0.956951	0.999988
g__Dysgonomonas	-0.0416177	0.833786	LUAD-depleted	0.960191	0.999988
g__Ileibacterium	-0.0384727	0.726474	LUAD-depleted	0.957765	0.999988
g__unclassified_f__Sphingomonadaceae	-0.0302041	0.571579	LUAD-depleted	0.957857	0.999988
g__Aeromonas	-0.0234428	0.87642	LUAD-depleted	0.97866	0.999988
g__NK4A214_group	-0.000836909	0.809633	LUAD-depleted	0.999175	0.999988
g__Holdemanella	0.0200631	1.09694	LUAD-enriched	0.985407	0.999988
g__Ralstonia	0.0388904	0.930886	LUAD-enriched	0.966676	0.999988
g__Rhodococcus	0.0612092	0.200403	LUAD-enriched	0.760038	0.999988
g__Pseudomonas	0.0670831	0.218387	LUAD-enriched	0.75871	0.999988
g__unclassified_f__Ruminococcaceae	0.0764517	0.592515	LUAD-enriched	0.897335	0.999988
g__Klebsiella	0.0781809	0.347904	LUAD-enriched	0.822197	0.999988
g__Acinetobacter	0.0792878	0.413863	LUAD-enriched	0.848072	0.999988
g__Arthrobacter	0.0951753	0.242422	LUAD-enriched	0.694613	0.999988
g__Terrisporobacter	0.103036	0.322935	LUAD-enriched	0.74968	0.999988
g__Odoribacter	0.11113	0.366774	LUAD-enriched	0.761894	0.999988
g__Lactobacillus	0.123835	0.493749	LUAD-enriched	0.801965	0.999988
g__Anaerobutyricum	0.133451	0.418681	LUAD-enriched	0.749922	0.999988
g__unclassified_f__Lachnospiraceae	0.133879	0.518913	LUAD-enriched	0.796408	0.999988
g__unclassified_o__Bacteroidales	0.145276	0.328526	LUAD-enriched	0.65834	0.999988
g__norank_f__Ruminococcaceae	0.149053	0.758702	LUAD-enriched	0.844252	0.999988
g__Mycobacterium	0.150351	0.573255	LUAD-enriched	0.793109	0.999988
g__Enterococcus	0.162967	0.472996	LUAD-enriched	0.730439	0.999988
g__.Eubacterium._ruminantium_group	0.175493	1.19244	LUAD-enriched	0.882997	0.999988
g__Blastococcus	0.185721	0.397871	LUAD-enriched	0.640653	0.999988
g__Mesobacillus	0.189571	1.06511	LUAD-enriched	0.858737	0.999988
g__Coprococcus	0.197054	0.688661	LUAD-enriched	0.774771	0.999988
g__OLB8	0.20108	1.10234	LUAD-enriched	0.855259	0.999988
g__Dorea	0.206199	0.795124	LUAD-enriched	0.795381	0.999988
g__Leyella	0.229528	0.77153	LUAD-enriched	0.766087	0.999988
g__Erysipelotrichaceae_UCG.003	0.243641	0.861565	LUAD-enriched	0.777339	0.999988
g__unclassified_c__Bacilli	0.247446	0.747178	LUAD-enriched	0.740513	0.999988
g__Sphingobacterium	0.259449	0.868007	LUAD-enriched	0.765014	0.999988
g__UCG.002	0.267365	0.249987	LUAD-enriched	0.284837	0.999988
g__norank_f__Hyphomicrobiales_	0.289615	0.924683	LUAD-enriched	0.754125	0.999988
g__Skermanella	0.295289	0.291639	LUAD-enriched	0.311292	0.999988
g__unclassified_f__Sutterellaceae	0.301263	1.12697	LUAD-enriched	0.789222	0.999988
g__Monoglobus	0.315657	0.984198	LUAD-enriched	0.748419	0.999988
g__Mediterraneibacter	0.323403	0.787777	LUAD-enriched	0.68142	0.999988
g__norank_f__F082	0.331286	0.411647	LUAD-enriched	0.420946	0.999988
g__Alistipes	0.335611	0.840673	LUAD-enriched	0.689733	0.999988
g__Lachnoclostridium	0.350979	0.757634	LUAD-enriched	0.64318	0.999988
g__Anaerocolumna	0.399895	0.863163	LUAD-enriched	0.643156	0.999988
g__unclassified_c__Alphaproteobacteria	0.414462	0.555279	LUAD-enriched	0.455424	0.999988
g__Prevotellaceae_UCG.001	0.430005	0.474844	LUAD-enriched	0.365164	0.999988
g__Helicobacter	0.44828	1.14536	LUAD-enriched	0.695511	0.999988
g__Thomasclavelia	0.454669	0.844643	LUAD-enriched	0.590372	0.999988
g__Faecalitalea	0.485464	1.21885	LUAD-enriched	0.690412	0.999988
g__Gemmobacter	0.504934	1.41652	LUAD-enriched	0.721496	0.999988
g__Lachnospiraceae_NK4A136_group	0.50658	0.496736	LUAD-enriched	0.307816	0.999988
g__Olsenella	0.507226	0.94889	LUAD-enriched	0.592963	0.999988
g__Anaerotignum	0.518261	1.0512	LUAD-enriched	0.622	0.999988
g__Treponema	0.561694	1.15601	LUAD-enriched	0.627045	0.999988
g__Rikenellaceae_RC9_gut_group	0.575088	0.72658	LUAD-enriched	0.428652	0.999988
g__unclassified_f__Comamonadaceae	0.592533	0.620432	LUAD-enriched	0.339561	0.999988
g__Agathobaculum	0.604696	0.884192	LUAD-enriched	0.49404	0.999988
g__Acidovorax	0.612136	0.643369	LUAD-enriched	0.341374	0.999988
g__Gemmiger	0.641665	0.839028	LUAD-enriched	0.444407	0.999988
g__OLB13	0.655245	1.10101	LUAD-enriched	0.551755	0.999988
g__.Ruminococcus._gnavus_group	0.661877	0.870559	LUAD-enriched	0.447082	0.999988
g__Ruminococcus	0.690046	0.940807	LUAD-enriched	0.463277	0.999988
g__Brevundimonas	0.702079	0.799786	LUAD-enriched	0.380034	0.999988
g__Intestinibacter	0.730583	0.981007	LUAD-enriched	0.456436	0.999988
g__Bosea	0.740692	0.94399	LUAD-enriched	0.432664	0.999988
g__Flavobacterium	0.830268	0.82171	LUAD-enriched	0.312296	0.999988
g__norank_f__Oscillospiraceae	0.859156	0.93014	LUAD-enriched	0.355651	0.999988
g__Peptococcus	0.936839	1.22029	LUAD-enriched	0.442655	0.999988
g__Massiliomicrobiota	0.946311	1.18089	LUAD-enriched	0.422926	0.999988
g__Pygmaiobacter	0.962198	0.980462	LUAD-enriched	0.326409	0.999988
g__norank_f__Paludibacteraceae	0.968938	1.25379	LUAD-enriched	0.439637	0.999988
g__unclassified_f__Xanthobacteraceae	0.985997	1.13765	LUAD-enriched	0.386108	0.999988
g__Oscillibacter	0.990691	0.955513	LUAD-enriched	0.299822	0.999988
g__Acutalibacter	1.02751	0.981668	LUAD-enriched	0.295237	0.999988
g__.Eubacterium._brachy_group	1.06047	1.03901	LUAD-enriched	0.307418	0.999988
g__Roseburia	1.11731	1.07341	LUAD-enriched	0.297926	0.999988
g__Pedomicrobium	1.12853	1.52924	LUAD-enriched	0.460534	0.999988
g__Glutamicibacter	1.42039	1.57301	LUAD-enriched	0.366536	0.999988
g__Kaistia	2.09985	2.28292	LUAD-enriched	0.357672	0.999988
g__SM1A02	2.50084	3.1953	LUAD-enriched	0.433825	0.999988
g__norank_f__Rhodanobacteraceae	11.5762	206.676	LUAD-enriched	0.955333	0.999988
g__Luteolibacter	12.9878	265.57	LUAD-enriched	0.960995	0.999988
g__Sandaracinus	14.2738	328.917	LUAD-enriched	0.965386	0.999988
g__Ureibacillus	14.3578	361.07	LUAD-enriched	0.968281	0.999988
g__Ammoniibacillus	15.302	426.798	LUAD-enriched	0.9714	0.999988
g__norank_c__Sericytochromatia	15.8903	442.459	LUAD-enriched	0.971351	0.999988
g__Confluentibacter	15.9842	461.979	LUAD-enriched	0.972399	0.999988
g__Bordetella	17.3385	2238.8	LUAD-enriched	0.993821	0.999988
g__Pseudogracilibacillus	17.4094	387.609	LUAD-enriched	0.964175	0.999988
g__Persicitalea	17.4157	985.752	LUAD-enriched	0.985904	0.999988
g__Novibacillus	17.9846	1823.98	LUAD-enriched	0.992133	0.999988
g__Camelimonas	18.0913	2372.18	LUAD-enriched	0.993915	0.999988
g__Paucisalibacillus	18.245	1733.7	LUAD-enriched	0.991603	0.999988
g__Lederbergia	19.4708	254.019	LUAD-enriched	0.938901	0.999988
g__norank_f__Chitinophagaceae	19.7111	16544.1	LUAD-enriched	0.999049	0.999988
g__norank_f__Cellvibrionaceae	19.8144	563.332	LUAD-enriched	0.971941	0.999988
g__Lunatibacter	20.0314	1147.76	LUAD-enriched	0.986076	0.999988
g__unclassified_o__Hyphomicrobiales	20.547	4423.54	LUAD-enriched	0.996294	0.999988
g__Taibaiella	20.6446	15127.3	LUAD-enriched	0.998911	0.999988
g__Hyphomonas	20.9044	354.059	LUAD-enriched	0.952918	0.999988
g__Cellulosimicrobium	21.1103	2538.26	LUAD-enriched	0.993364	0.999988
g__Gulosibacter	21.1487	13950.1	LUAD-enriched	0.99879	0.999988
g__Nonomuraea	21.5049	17794.4	LUAD-enriched	0.999036	0.999988
g__Succinivibrionaceae_UCG.001	21.5948	21951.1	LUAD-enriched	0.999215	0.999988
g__Hirschia	21.7997	2435.72	LUAD-enriched	0.992859	0.999988
g__Enteractinococcus	21.8675	528.541	LUAD-enriched	0.966998	0.999988
g__Brachybacterium	21.9625	29471.7	LUAD-enriched	0.999405	0.999988
g__Shuttleworthia	22.1431	17640.1	LUAD-enriched	0.998998	0.999988
g__Litchfieldia	22.1499	17323.7	LUAD-enriched	0.99898	0.999988
g__Castellaniella	23.0351	20536.4	LUAD-enriched	0.999105	0.999988
g__norank_o__Chitinophagales	23.5906	16907.4	LUAD-enriched	0.998887	0.999988
g__Aeromicrobium	23.6195	16552.9	LUAD-enriched	0.998861	0.999988
g__Peribacillus	24.0815	19543.2	LUAD-enriched	0.999017	0.999988
g__Pusillimonas	24.113	16195.5	LUAD-enriched	0.998812	0.999988
g__Bauldia	24.5024	20725.5	LUAD-enriched	0.999057	0.999988
g__Truepera	24.5886	18106.8	LUAD-enriched	0.998916	0.999988
g__DSSF69	25.2809	19278.5	LUAD-enriched	0.998954	0.999988
g__norank_f__Alcaligenaceae	25.2954	18254.6	LUAD-enriched	0.998894	0.999988
g__Leucobacter	25.4606	19271	LUAD-enriched	0.998946	0.999988
g__norank_o__R7C24	25.7405	189814	LUAD-enriched	0.999892	0.999988
g__norank_f__Microtrichaceae	25.9607	327462	LUAD-enriched	0.999937	0.999988
g__Citricoccus	26.0668	21068.8	LUAD-enriched	0.999013	0.999988
g__Chelativorans	26.1993	50215.6	LUAD-enriched	0.999584	0.999988
g__norank_f__Longimicrobiaceae	26.4938	60314.2	LUAD-enriched	0.99965	0.999988
g__norank_f__A0839	26.6524	88810	LUAD-enriched	0.999761	0.999988
g__norank_f__Pedosphaeraceae	26.6855	24013	LUAD-enriched	0.999113	0.999988
g__norank_f__Spirosomataceae	27.1257	25607.8	LUAD-enriched	0.999155	0.999988
g__unclassified_f__Planococcaceae	27.6804	25185.5	LUAD-enriched	0.999123	0.999988
g__norank_c__S0134_terrestrial_group	27.7135	1322.63	LUAD-enriched	0.983283	0.999988
g__Rhizobium	27.8189	20679.5	LUAD-enriched	0.998927	0.999988
g__Thermobacillus	28.0503	18090.3	LUAD-enriched	0.998763	0.999988
g__Luteimonas	28.1199	27717.7	LUAD-enriched	0.999191	0.999988
g__Pueribacillus	28.2142	22529.6	LUAD-enriched	0.999001	0.999988
g__Verticiella	28.4919	9686.1	LUAD-enriched	0.997653	0.999988
g__Flavonifractor	28.7029	5121.02	LUAD-enriched	0.995528	0.999988
g__Peredibacter	28.9741	26747.9	LUAD-enriched	0.999136	0.999988
g__Aminobacter	29.0424	33385.8	LUAD-enriched	0.999306	0.999988
g__unclassified_o__Pseudomonadales	29.2141	30828.8	LUAD-enriched	0.999244	0.999988
g__Janthinobacterium	29.751	25286.3	LUAD-enriched	0.999061	0.999988
g__Gracilibacillus	29.8974	17727.5	LUAD-enriched	0.998654	0.999988
g__norank_o__Granulosicoccales	30.1671	25026.4	LUAD-enriched	0.999038	0.999988
g__Brevibacillus	30.2277	24644.2	LUAD-enriched	0.999021	0.999988
g__Neobacillus	30.3108	689904	LUAD-enriched	0.999965	0.999988
g__C1.B045	30.7213	19970.6	LUAD-enriched	0.998773	0.999988
g__Methylobacterium	30.8405	1515.17	LUAD-enriched	0.983761	0.999988
g__unclassified_f__Gemmatimonadaceae	30.9554	30547.8	LUAD-enriched	0.999191	0.999988
g__norank_f__Demequinaceae	31.3706	28361.6	LUAD-enriched	0.999117	0.999988
g__Planifilum	31.581	29325.7	LUAD-enriched	0.999141	0.999988
g__Flavimobilis	31.6133	29203.6	LUAD-enriched	0.999136	0.999988
g__Solibacillus	32.1901	21936	LUAD-enriched	0.998829	0.999988
g__norank_f__B1.7BS	32.3644	18019.2	LUAD-enriched	0.998567	0.999988
g__Ferdinandcohnia	32.4633	588493	LUAD-enriched	0.999956	0.999988
g__norank_f__Methylococcaceae	32.6264	22455.9	LUAD-enriched	0.998841	0.999988
g__norank_f__Limnochordaceae	32.7881	750300	LUAD-enriched	0.999965	0.999988
g__norank_o__Micavibrionales	32.8067	4974.61	LUAD-enriched	0.994738	0.999988
g__Paenibacillus	32.8093	40126.9	LUAD-enriched	0.999348	0.999988
g__Parvibaculum	33.4511	28676.2	LUAD-enriched	0.999069	0.999988
g__norank_f__D05.2	33.7419	36304.3	LUAD-enriched	0.999258	0.999988
g__norank_c__Bacilli	33.7534	30750.9	LUAD-enriched	0.999124	0.999988
g__Phaselicystis	33.906	32925.2	LUAD-enriched	0.999178	0.999988
g__norank_f__Phycisphaeraceae	34.3046	34442.6	LUAD-enriched	0.999205	0.999988
g__Geminicoccus	34.3404	39807.6	LUAD-enriched	0.999312	0.999988
g__Pelagibacterium	34.3604	30185.1	LUAD-enriched	0.999092	0.999988
g__norank_f__67.14	34.3668	21553.9	LUAD-enriched	0.998728	0.999988
g__unclassified_f__Sphingobacteriaceae	34.3986	29796.7	LUAD-enriched	0.999079	0.999988
g__IMCC26207	34.4056	26691.2	LUAD-enriched	0.998972	0.999988
g__norank_f__Thermoactinomycetaceae	34.8593	29583.7	LUAD-enriched	0.99906	0.999988
g__Chthoniobacter	34.974	29329.4	LUAD-enriched	0.999049	0.999988
g__Ammoniphilus	35.1642	27777	LUAD-enriched	0.99899	0.999988
g__unclassified_c__Bacteroidia	35.2883	38054.6	LUAD-enriched	0.99926	0.999988
g__unclassified_f__Cyclobacteriaceae	35.4934	29006.3	LUAD-enriched	0.999024	0.999988
g__norank_f__Solirubrobacteraceae	35.6714	40010.1	LUAD-enriched	0.999289	0.999988
g__Shinella	36.4177	27835.6	LUAD-enriched	0.998956	0.999988
g__Alkaliphilus	36.6275	44239.8	LUAD-enriched	0.999339	0.999988
g__Ramlibacter	36.9574	20569.8	LUAD-enriched	0.998566	0.999988
g__Caldalkalibacillus	37.2016	31027.6	LUAD-enriched	0.999043	0.999988
g__unclassified_f__Oxalobacteraceae	38.1306	30313.7	LUAD-enriched	0.998996	0.999988
g__Defluviicoccus	38.1518	32931	LUAD-enriched	0.999076	0.999988
g__norank_f__Bacillaceae	38.3373	26536.4	LUAD-enriched	0.998847	0.999988
g__norank_f__AKYG1722	38.3422	35268.1	LUAD-enriched	0.999133	0.999988
g__Symbiobacterium	38.3556	31266	LUAD-enriched	0.999021	0.999988
g__Filomicrobium	38.439	25321.9	LUAD-enriched	0.998789	0.999988
g__Pseudohongiella	38.8428	31709.1	LUAD-enriched	0.999023	0.999988
g__Parapedobacter	38.8594	31130.2	LUAD-enriched	0.999004	0.999988
g__Cellulomonas	39.1233	46857.8	LUAD-enriched	0.999334	0.999988
g__norank_f__Rhodothermaceae	39.2749	43270.5	LUAD-enriched	0.999276	0.999988
g__Lysinibacillus	39.4036	12581.5	LUAD-enriched	0.997501	0.999988
g__Oceanobacillus	39.5089	26293.4	LUAD-enriched	0.998801	0.999988
g__Actinomadura	40.0998	31079.3	LUAD-enriched	0.998971	0.999988
g__Tissierella	40.3728	40852.7	LUAD-enriched	0.999211	0.999988
g__unclassified_f__Hyphomicrobiaceae	40.4917	35297.9	LUAD-enriched	0.999085	0.999988
g__norank_f__LWQ8	41.1213	80882.2	LUAD-enriched	0.999594	0.999988
g__norank_f__Moraxellaceae	41.2161	35709.7	LUAD-enriched	0.999079	0.999988
g__Ornithinibacillus	41.2588	87775.1	LUAD-enriched	0.999625	0.999988
g__Simplicispira	41.3111	45241.3	LUAD-enriched	0.999271	0.999988
g__norank_f__BIrii41	41.4651	52975.7	LUAD-enriched	0.999375	0.999988
g__norank_f__Microscillaceae	41.5441	38913.8	LUAD-enriched	0.999148	0.999988
g__norank_f__Lysobacteraceae	42.8063	1223.18	LUAD-enriched	0.972083	0.999988
g__Cellvibrio	42.9078	42271.5	LUAD-enriched	0.99919	0.999988
g__norank_f__MWH.CFBk5	42.9125	25063.1	LUAD-enriched	0.998634	0.999988
g__unclassified_f__Methylophilaceae	44.08	48642.1	LUAD-enriched	0.999277	0.999988
g__Puia	44.5731	36334	LUAD-enriched	0.999021	0.999988
g__Albibacterium	45.1331	53161.9	LUAD-enriched	0.999323	0.999988
g__Cytophaga	45.2541	36550.8	LUAD-enriched	0.999012	0.999988
g__Candidimonas	45.8791	45154.5	LUAD-enriched	0.999189	0.999988
g__Allohahella	46.1706	33922.5	LUAD-enriched	0.998914	0.999988
g__Pontibacter	46.2929	47579.9	LUAD-enriched	0.999224	0.999988
g__Arenibacter	47.2361	43559.9	LUAD-enriched	0.999135	0.999988
g__BIyi10	47.7823	31456.5	LUAD-enriched	0.998788	0.999988
g__Georgenia	47.8089	6591.87	LUAD-enriched	0.994213	0.999988
g__Paeniglutamicibacter	48.2848	25629.7	LUAD-enriched	0.998497	0.999988
g__Vulgatibacter	48.3841	29237.8	LUAD-enriched	0.99868	0.999988
g__Algoriphagus	48.8386	37696.5	LUAD-enriched	0.998966	0.999988
g__Pusillibacter	49.2073	41010.5	LUAD-enriched	0.999043	0.999988
g__Thermomonospora	49.4426	31562.9	LUAD-enriched	0.99875	0.999988
g__FFCH7168	49.6618	41025	LUAD-enriched	0.999034	0.999988
g__Rhizorhapis	49.9861	53505.6	LUAD-enriched	0.999255	0.999988
g__Planococcus	50.2871	37468.2	LUAD-enriched	0.998929	0.999988
g__unclassified_f__Micromonosporaceae	50.7966	3.40694e+06	LUAD-enriched	0.999988	0.999988
g__norank_f__Roseiflexaceae	51.4819	39496.6	LUAD-enriched	0.99896	0.999988
g__unclassified_f__Alcaligenaceae	51.8066	53673.2	LUAD-enriched	0.99923	0.999988
g__Fermentimonas	52.6517	55048.5	LUAD-enriched	0.999237	0.999988
g__Nitrosomonas	52.9316	49461	LUAD-enriched	0.999146	0.999988
g__Saccharomonospora	52.998	43079.2	LUAD-enriched	0.999018	0.999988
g__Desemzia	55.0228	46529.3	LUAD-enriched	0.999056	0.999988
g__Advenella	57.0513	56021.5	LUAD-enriched	0.999187	0.999988
g__Pseudofulvimonas	58.9075	50110.9	LUAD-enriched	0.999062	0.999988
g__Opitutus	61.6503	42545.9	LUAD-enriched	0.998844	0.999988
g__Leadbetterella	67.1847	44975.5	LUAD-enriched	0.998808	0.999988
g__Asticcacaulis	69.9953	78221.5	LUAD-enriched	0.999286	0.999988
g__norank_f__Fodinicurvataceae	71.3981	67273.1	LUAD-enriched	0.999153	0.999988
g__Nocardia	71.803	44014.2	LUAD-enriched	0.998698	0.999988
g__Sanguibacter	72.3768	62385.3	LUAD-enriched	0.999074	0.999988
g__Ketobacter	86.9118	211373	LUAD-enriched	0.999672	0.999988
