# Supplementary material for: Lung microbiota analysis in early-stage lung adenocarcinoma
Source: Microbiol Spectr. 2026 Mar 30;14(5):e01987-25. doi: 10.1128/spectrum.01987-25 (PMC13141924; doi:10.1128/spectrum.01987-25)
Supplement: Table S3 — Patient-level cluster-bootstrap stability selection results for genus-level markers, along with Elastic Net model coefficients for the selected diagnostic signature. [file spectrum.01987-25-s0003.xlsx]

## Sheet: Stability
Table S3: Cluster-bootstrap stability selection results for genus-level markers and Elastic Net model coefficients.
Feature	Frequency
g__Chryseobacterium	0.81
g__Candidatus_Saccharimonas	0.74
g__Bacillus	0.7
g__Staphylococcus	0.64
g__Macellibacteroides	0.63
g__norank_f__Bacillaceae	0.57
g__Cutibacterium	0.55
g__Branchiibius	0.52
g__Bradyrhizobium	0.51
g__Candidatus_Omnitrophus	0.51
g__Mammaliicoccus	0.49
g__Nocardioides	0.48
g__unclassified_f__Enterobacteriaceae	0.46
g__Corynebacterium	0.44
g__Microbacterium	0.44
g__norank_o__Clostridia_UCG.014	0.44
g__Bifidobacterium	0.43
g__Exiguobacterium	0.41
g__Thermobifida	0.4
g__Ligilactobacillus	0.39
g__unclassified_p__Pseudomonadota	0.39
g__Rubellimicrobium	0.38
g__Romboutsia	0.37
g__norank_o__Saccharimonadales	0.35
g__Methylobacterium	0.34
g__Sphaerochaeta	0.34
g__norank_f__Caldilineaceae	0.29
g__Culicoidibacter	0.28
g__Gordonia	0.28
g__unclassified_f__Intrasporangiaceae	0.28
g__unclassified_f__Anaerovoracaceae	0.27
g__Lysobacter	0.25
g__Lachnoclostridium	0.24
g__Bdellovibrio	0.22
g__unclassified_f__Butyricicoccaceae	0.22
g__unclassified_f__Xanthobacteraceae	0.21
g__Acinetobacter	0.2
g__Anaerobutyricum	0.2
g__Sphingobium	0.2
g__Paucisalibacillus	0.19
g__Turicibacter	0.19
g__unclassified_f__Sphingomonadaceae	0.19
g__unclassified_f__Micrococcaceae	0.18
g__Rhodococcus	0.17
g__Roseburia	0.17
g__Akkermansia	0.16
g__Candidatus_Bacilloplasma	0.16
g__unclassified_f__Comamonadaceae	0.16
g__Intestinibacter	0.15
g__Paracoccus	0.15
g__Pusillibacter	0.15
g__Streptococcus	0.15
g__TM7a	0.15
g__Truepera	0.15
g__unclassified_f__Tannerellaceae	0.15
g__Adlercreutzia	0.14
g__Comamonas	0.14
g__Marvinbryantia	0.14
g__Priestia	0.14
g__norank_f__Prevotellaceae	0.14
g__Arcobacter	0.13
g__Candidatus_Hepatoplasma	0.13
g__Shinella	0.13
g__Sphingomonas	0.13
g__norank_f__Gemmatimonadaceae	0.13
g__norank_f__JG30.KF.CM45	0.13
g__unclassified_c__Alphaproteobacteria	0.13
g__unclassified_f__Paracoccaceae	0.13
g__Jeotgalibaca	0.12
g__Pseudomonas	0.12
g__norank_f__Methylococcaceae	0.12
g__unclassified_f__Devosiaceae	0.12
g__Clostridium	0.11
g__Dysgonomonas	0.11
g__Flavobacterium	0.11
g__Moheibacter	0.11
g__Monoglobus	0.11
g__Pygmaiobacter	0.11
g__Salmonella	0.11
g__Enterococcus	0.1
g__Shewanella	0.1
g__Barnesiella	0.09
g__Lactobacillus	0.09
g__Oceanobacillus	0.09
g__Rikenellaceae_RC9_gut_group	0.09
g__unclassified_f__Paenibacillaceae	0.09
g__Bosea	0.08
g__Sinibacillus	0.08
g__Sporosarcina	0.08
g__Streptomyces	0.08
g__unclassified_f__Bacillaceae	0.08
g__Devosia	0.07
g__Dubosiella	0.07
g__Psychrobacillus	0.07
g__Trichococcus	0.07
g__norank_f__Lachnospiraceae	0.07
g__Aeromonas	0.06
g__Erysipelotrichaceae_UCG.003	0.06
g__Novosphingobium	0.06
g__Ureibacillus	0.06
g__norank_f__Erysipelotrichaceae	0.06
g__norank_f__Ruminococcaceae	0.06
g__unclassified_f__Chitinophagaceae	0.06
g__Acidovorax	0.05
g__Bacteroides	0.05
g__Lactiplantibacillus	0.05
g__norank_f__Muribaculaceae	0.05
g__norank_f__Oscillospiraceae	0.05
g__norank_o__Rhodospirillales	0.05
g__Blautia	0.04
g__Faecalibaculum	0.04
g__Ferruginibacter	0.04
g__Limnobacter	0.04
g__Mucispirillum	0.04
g__NK4A214_group	0.04
g__Ralstonia	0.04
g__norank_f__Alcaligenaceae	0.04
g__unclassified_c__Bacilli	0.04
g__Extibacter	0.03
g__Faecalibacterium	0.03
g__Georgenia	0.03
g__Glutamicibacter	0.03
g__Ileibacterium	0.03
g__Legionella	0.03
g__Mycobacterium	0.03
g__OLB13	0.03
g__Parabacteroides	0.03
g__Pedobacter	0.03
g__Skermanella	0.03
g__norank_f__AKYG1722	0.03
g__unclassified_f__Rhizobiaceae	0.03
g__unclassified_o__Micrococcales	0.03
g__Arenimonas	0.02
g__Arthrobacter	0.02
g__Curvibacter	0.02
g__DSSF69	0.02
g__Escherichia.Shigella	0.02
g__Kocuria	0.02
g__Lachnospiraceae_NK4A136_group	0.02
g__Lactococcus	0.02
g__Massiliomicrobiota	0.02
g__Microvirga	0.02
g__Ruminococcus	0.02
g__Sphingobacterium	0.02
g__norank_f__Limnochordaceae	0.02
g__Allobaculum	0.01
g__Ammoniibacillus	0.01
g__Brevundimonas	0.01
g__Carnobacterium	0.01
g__Cellulosimicrobium	0.01
g__Collinsella	0.01
g__Delftia	0.01
g__Fuscovulum	0.01
g__Hyphomicrobium	0.01
g__Limnobaculum	0.01
g__Pandoraea	0.01
g__Prevotellaceae_Ga6A1_group	0.01
g__Pusillimonas	0.01
g__Rhizobium	0.01
g__Stenotrophomonas	0.01
g__Thermostaphylospora	0.01
g__.Eubacterium._brachy_group	0.01
g__norank_f__DEV007	0.01
g__norank_f__Roseiflexaceae	0.01
g__norank_o__Clostridia_vadinBB60_group	0.01
g__unclassified_f__Lachnospiraceae	0.01
g__unclassified_f__Oscillospiraceae	0.01
g__unclassified_o__Bacteroidales	0.01
g__Achromobacter	0
g__Actinomadura	0
g__Acutalibacter	0
g__Aequorivita	0
g__Agathobaculum	0
g__Albibacterium	0
g__Alistipes	0
g__Allohahella	0
g__Aminobacter	0
g__Ammoniphilus	0
g__Anaerocolumna	0
g__Aquabacterium	0
g__Arenibacter	0
g__Asticcacaulis	0
g__BIyi10	0
g__Blastococcus	0
g__Bordetella	0
g__Brevibacillus	0
g__C1.B045	0
g__Caulobacter	0
g__Cellvibrio	0
g__Chelativorans	0
g__Christensenellaceae_R.7_group	0
g__Citricoccus	0
g__Confluentibacter	0
g__Coprococcus	0
g__Cytophaga	0
g__Desemzia	0
g__Desulfovibrio	0
g__Dialister	0
g__Dorea	0
g__Enteractinococcus	0
g__FFCH7168	0
g__Ferdinandcohnia	0
g__Filomicrobium	0
g__GCA.900066575	0
g__Gemmiger	0
g__Gracilibacillus	0
g__Herbaspirillum	0
g__Hirschia	0
g__Holdemanella	0
g__Kaistia	0
g__Ketobacter	0
g__Klebsiella	0
g__Leadbetterella	0
g__Lederbergia	0
g__Leyella	0
g__Lunatibacter	0
g__Luteimonas	0
g__Lysinibacillus	0
g__Mediterraneibacter	0
g__Neobacillus	0
g__Nocardia	0
g__Nonomuraea	0
g__Odoribacter	0
g__Olsenella	0
g__Opitutus	0
g__Ornithinibacillus	0
g__Oscillibacter	0
g__Paenibacillus	0
g__Paeniglutamicibacter	0
g__Parapedobacter	0
g__Parvibaculum	0
g__Pelagibacterium	0
g__Peredibacter	0
g__Persicitalea	0
g__Phascolarctobacterium	0
g__Phenylobacterium	0
g__Planococcus	0
g__Prevotellaceae_UCG.001	0
g__Pseudofulvimonas	0
g__Pseudogracilibacillus	0
g__Pseudohongiella	0
g__Pseudoxanthomonas	0
g__Pueribacillus	0
g__Puia	0
g__Roseateles	0
g__Ruminofilibacter	0
g__Saccharomonospora	0
g__Sandaracinus	0
g__Segatella	0
g__Solibacillus	0
g__Sphingopyxis	0
g__Steroidobacter	0
g__Terrimonas	0
g__Thermobacillus	0
g__Thermomonas	0
g__Thermomonospora	0
g__Thomasclavelia	0
g__Treponema	0
g__UCG.002	0
g__UCG.005	0
g__Verticiella	0
g__Vulgatibacter	0
g__norank_c__Bacilli	0
g__norank_c__Eremiobacteria	0
g__norank_c__S0134_terrestrial_group	0
g__norank_c__Sericytochromatia	0
g__norank_f__67.14	0
g__norank_f__A0839	0
g__norank_f__B1.7BS	0
g__norank_f__Cellvibrionaceae	0
g__norank_f__F082	0
g__norank_f__LWQ8	0
g__norank_f__Longimicrobiaceae	0
g__norank_f__Lysobacteraceae	0
g__norank_f__MWH.CFBk5	0
g__norank_f__Microscillaceae	0
g__norank_f__Microtrichaceae	0
g__norank_f__Moraxellaceae	0
g__norank_f__NS9_marine_group	0
g__norank_f__Sandaracinaceae	0
g__norank_f__Thermoactinomycetaceae	0
g__norank_f__.Eubacterium._coprostanoligenes_group	0
g__norank_o__Micavibrionales	0
g__norank_o__R7C24	0
g__norank_o__RF39	0
g__unclassified_f__Alcaligenaceae	0
g__unclassified_f__Caulobacteraceae	0
g__unclassified_f__Lysobacteraceae	0
g__unclassified_f__Microbacteriaceae	0
g__unclassified_f__Oxalobacteraceae	0
g__unclassified_f__Planococcaceae	0
g__unclassified_f__Ruminococcaceae	0
g__unclassified_f__Sphingobacteriaceae	0
g__unclassified_f__Sutterellaceae	0
g__unclassified_o__Hyphomicrobiales	0

## Sheet: Selected Feature
Table S3: Cluster-bootstrap stability selection results for genus-level markers and Elastic Net model coefficients.
Stable markers defined as selection frequency >0.60
Feature	Log_Odds_Ratio	Std_Error	z_value	Type	Odds_Ratio	Frequency
g__Bacillus	0.43579	0.281222	1.54963	Cancer Associated	1.54618	0.7
g__Macellibacteroides	-0.353878	0.232917	-1.51933	Normal Associated	0.70196	0.63
g__Staphylococcus	-0.46302	0.29821	-1.55267	Normal Associated	0.62938	0.64
g__Candidatus_Saccharimonas	-0.547269	0.327826	-1.66939	Normal Associated	0.578527	0.74
g__Chryseobacterium	-0.747268	0.518765	-1.44047	Normal Associated	0.473659	0.81
