# Supplementary material for: Lung microbiota analysis in early-stage lung adenocarcinoma
Source: Microbiol Spectr. 2026 Mar 30;14(5):e01987-25. doi: 10.1128/spectrum.01987-25 (PMC13141924; doi:10.1128/spectrum.01987-25)
Supplement: Table S4 — Discriminative performance of the diagnostic model in apparent training fit and pooled OOB validation. [file spectrum.01987-25-s0004.xlsx]

## Sheet: Model Performance
Table S4: Performance of the diagnostic model in training fit and OOB validation.
Model	AUC	AUC_Lower_95	AUC_Upper_95	AUC_Text
Training (Apparent)	0.896	0.807	0.985	0.896 (0.807-0.985)
Validation (Pooled OOB)	0.732	0.589	0.875	0.732 (0.589-0.875)
