# Supplementary material for: Lung microbiota analysis in early-stage lung adenocarcinoma
Source: Microbiol Spectr. 2026 Mar 30;14(5):e01987-25. doi: 10.1128/spectrum.01987-25 (PMC13141924; doi:10.1128/spectrum.01987-25)
Supplement: Table S5 — Centrality metrics of taxa in the NC correlation network, summarizing node-level degree, closeness, and betweenness. [file spectrum.01987-25-s0005.xlsx]

## Sheet: Normal
Table S5: Measurement of microbiota centrality in NC tissues.
Node Name	Degree Centrality	Closeness Centrality	Betweenness Centrality
g__Enterococcus	0.01429	0.24143	0
g__unclassified_f__Comamonadaceae	0.05714	0.35439	0.02119
g__Blautia	0.24286	0.39019	0.00461
g__Bifidobacterium	0.54286	0.56807	0.06483
g__Christensenellaceae_R-7_group	0.45714	0.52201	0.04323
g__Faecalibaculum	0.4	0.48897	0.03721
g__Lactococcus	0.08571	0.36789	0.00391
g__Akkermansia	0.1	0.34185	0.02283
g__unclassified_f__Lachnospiraceae	0.18571	0.40662	0.02693
g__norank_f__Prevotellaceae	0.2	0.41094	0.00902
g__Collinsella	0.3	0.42449	0.0008
g__Allobaculum	0.35714	0.4654	0.00404
g__Romboutsia	0.32857	0.44917	0.00134
g__Roseateles	0.5	0.52201	0.00474
g__Klebsiella	0.5	0.52201	0.00474
g__Alistipes	0.5	0.52201	0.00474
g__unclassified_f__Ruminococcaceae	0.5	0.52201	0.00474
g__Dorea	0.5	0.52201	0.00474
g__Coprococcus	0.5	0.52201	0.00474
g__Holdemanella	0.5	0.52201	0.00474
g__Anaerobutyricum	0.5	0.52201	0.00474
g__Aquabacterium	0.5	0.52201	0.00552
g__Herbaspirillum	0.5	0.52201	0.00552
g__Prevotellaceae_UCG-001	0.48571	0.51505	0.00336
g__Treponema	0.48571	0.51505	0.00336
g__Phascolarctobacterium	0.48571	0.51505	0.00336
g__norank_f__F082	0.48571	0.51505	0.00336
g__Olsenella	0.34286	0.43896	0.00633
g__Faecalibacterium	0.4	0.4769	0.00358
g__Ileibacterium	0.34286	0.45986	0.01432
g__Pedobacter	0.17143	0.39823	0.01503
g__Achromobacter	0.15714	0.39823	0.01679
g__unclassified_f__Atopobiaceae	0.3	0.42921	0.00164
g__Agathobacter	0.32857	0.44401	0.00209
g__Roseburia	0.32857	0.44401	0.00209
g__Lactobacillus	0.07143	0.33885	0.00046
g__norank_f__Muribaculaceae	0.14286	0.38629	0.00424
g__unclassified_f__Micrococcaceae	0.01429	0.23554	0
g__UCG-005	0.45714	0.50827	0.01237
g__Segatella	0.42857	0.49524	0.01134
g__Rikenellaceae_RC9_gut_group	0.34286	0.44401	0.00637
g__Sphingomonas	0.01429	0.26458	0
g__Stenotrophomonas	0.34286	0.45445	0.00627
g__Mediterraneibacter	0.35714	0.44917	0.00131
g__Escherichia-Shigella	0.18571	0.35117	9.0E-5
g__norank_f__[Eubacterium]_coprostanoligenes_group	0.38571	0.45445	0.00138
g__Parabacteroides	0.41429	0.4654	0.01232
g__unclassified_o__Bacteroidales	0.4	0.4654	0.01262
g__Bacteroides	0.05714	0.35117	0.02112
g__Delftia	0.12857	0.37503	0.00098
g__unclassified_f__Tannerellaceae	0.02857	0.29487	0
g__Acinetobacter	0.01429	0.23993	0
g__Clostridium	0.01429	0.01429	0
g__Desulfovibrio	0.01429	0.01429	0
g__Pseudomonas	0.02857	0.2664	0
g__Gordonia	0.01429	0.01429	0
g__TM7a	0.01429	0.01429	0
g__Blastococcus	0.01429	0.01429	0
g__Paracoccus	0.01429	0.01429	0
g__Dysgonomonas	0.01429	0.04354	0
g__Vibrio	0.04286	0.06531	0.0029
g__unclassified_p__Pseudomonadota	0.02857	0.02857	0.00041
g__unclassified_k__norank_d__Bacteria	0.01429	0.01905	0
g__Rhodococcus	0.01429	0.01905	0
g__Culicoidibacter	0.05714	0.07033	0.00014
g__Shewanella	0.05714	0.07033	0.00055
g__Candidatus_Bacilloplasma	0.08571	0.09143	0.00497
g__norank_f__Mycoplasmataceae	0.05714	0.07033	0.00097
g__Limnobaculum	0.07143	0.07619	0.00166
g__Candidatus_Hepatoplasma	0.04286	0.06531	0.00041
g__Flavobacterium	0.02857	0.05079	0
