# Supplementary material for: Lung microbiota analysis in early-stage lung adenocarcinoma
Source: Microbiol Spectr. 2026 Mar 30;14(5):e01987-25. doi: 10.1128/spectrum.01987-25 (PMC13141924; doi:10.1128/spectrum.01987-25)
Supplement: Table S6 — Centrality metrics of taxa in the early-stage LUAD correlation network, summarizing node-level degree, closeness, and betweenness. [file spectrum.01987-25-s0006.xlsx]

## Sheet: LUAD
Table S6: Measurement of microbiota centrality in early-stage LUAD tissues.
Node Name	Degree Centrality	Closeness Centrality	Betweenness Centrality
g__Glutamicibacter	0.48529	0.5045	0.00037
g__Microvirga	0.35294	0.41201	3e-05
g__unclassified_f__Microbacteriaceae	0.51471	0.52597	0.00052
g__norank_f__NS9_marine_group	0.44118	0.46643	0.00024
g__Flavobacterium	0.51471	0.52597	0.00038
g__norank_f__Bacillaceae	0.48529	0.5045	0.0002
g__unclassified_f__Paenibacillaceae	0.5	0.51501	0.00029
g__Pusillibacter	0.51471	0.52597	0.00038
g__unclassified_f__Bacillaceae	0.51471	0.52597	0.00058
g__Sporosarcina	0.51471	0.52597	0.00888
g__Thermobifida	0.55882	0.56183	0.00137
g__Devosia	0.54412	0.54935	0.00087
g__unclassified_f__Rhizobiaceae	0.55882	0.56183	0.01053
g__Leadbetterella	0.55882	0.56183	0.01076
g__Lederbergia	0.55882	0.56183	0.00137
g__Albibacterium	0.55882	0.56183	0.00137
g__Lysinibacillus	0.54412	0.54935	0.00087
g__Saccharomonospora	0.54412	0.54935	0.00104
g__Thermobacillus	0.55882	0.56183	0.00137
g__Luteimonas	0.55882	0.56183	0.00137
g__Oceanobacillus	0.52941	0.5374	0.00088
g__Planococcus	0.55882	0.56183	0.00137
g__norank_f__Sandaracinaceae	0.55882	0.56183	0.00137
g__unclassified_f__Planococcaceae	0.55882	0.56183	0.00137
g__Paenibacillus	0.55882	0.56183	0.00137
g__Verticiella	0.55882	0.56183	0.00137
g__Arenibacter	0.55882	0.56183	0.00137
g__Cellvibrio	0.55882	0.56183	0.00137
g__Streptomyces	0.52941	0.5374	0.00074
g__Actinomadura	0.51471	0.52597	0.00063
g__unclassified_f__Alcaligenaceae	0.55882	0.56183	0.00137
g__Asticcacaulis	0.52941	0.5374	0.00072
g__Ketobacter	0.52941	0.5374	0.00072
g__Brevundimonas	0.41176	0.45779	0.00533
g__Trichococcus	0.42647	0.45779	0.00012
g__Bacillus	0.45588	0.4754	0.00014
g__Nocardia	0.42647	0.46643	0.0001
g__Carnobacterium	0.48529	0.5045	0.01481
g__Stenotrophomonas	0.04412	0.29083	0
g__Sphingobacterium	0.29412	0.39872	0.00328
g__Saccharopolyspora	0.02941	0.30147	0
g__Comamonas	0.02941	0.30519	0
g__unclassified_f__Lachnospiraceae	0.05882	0.14706	0.00023
g__Faecalibacterium	0.14706	0.18382	0.02054
g__Mediterraneibacter	0.11765	0.17825	0.00992
g__unclassified_o__Bacteroidales	0.16176	0.19608	0.02521
g__Achromobacter	0.05882	0.14347	0.00108
g__Agathobacter	0.02941	0.11765	0
g__norank_f__[Eubacterium]_coprostanoligenes_group	0.11765	0.17825	0.01509
g__Anaerobutyricum	0.08824	0.14347	0.01036
g__Escherichia-Shigella	0.01471	0.09804	0
g__Segatella	0.04412	0.14347	0.001
g__Dorea	0.02941	0.12005	0
g__Romboutsia	0.01471	0.11534	0
g__Blautia	0.04412	0.13072	0
g__Bacteroides	0.02941	0.12255	0.00109
g__Delftia	0.04412	0.11765	0.00176
g__Rikenellaceae_RC9_gut_group	0.10294	0.1634	0.0089
g__Ileibacterium	0.10294	0.14706	0.00703
g__norank_f__Muribaculaceae	0.04412	0.13072	0
g__Allobaculum	0.08824	0.14006	0.0038
g__Pedobacter	0.07353	0.1368	0.0011
g__Pseudomonas	0.02941	0.10142	0
g__unclassified_k__norank_d__Bacteria	0.01471	0.01471	0
g__unclassified_p__Pseudomonadota	0.01471	0.01471	0
g__Candidatus_Bacilloplasma	0.01471	0.01471	0
g__norank_f__Mycoplasmataceae	0.01471	0.01471	0
g__Aeromonas	0.01471	0.01471	0
g__Shewanella	0.01471	0.01471	0
