# Supplementary material for: Lung microbiota analysis in early-stage lung adenocarcinoma
Source: Microbiol Spectr. 2026 Mar 30;14(5):e01987-25. doi: 10.1128/spectrum.01987-25 (PMC13141924; doi:10.1128/spectrum.01987-25)
Supplement: Table S7 — Patient-level bootstrap stability analysis of correlation networks and identification of robust core nodes in NC and early-stage LUAD tissues. [file spectrum.01987-25-s0007.xlsx]

## Sheet: params
Table S7: Patient-level bootstrap stability analysis of correlation networks and robust core nodes in NC and early-stage LUAD tissues.
Robust key nodes were defined as genera that (i) passed biological filters (prevalence ≥ 0.30 and mean relative abundance ≥ 1×10⁻⁴), (ii) were classified as structural key in the observed network based on node-ranking rules (top 10% by composite centrality and/or top 10% by k-core coreness and participation coefficient P ≥ 0.62), and (iii) showed bootstrap stability frequency ≥ 0.60 across 100 pa…
rho_cut_obs	p_cut_obs	rho_cut_boot	p_cut_boot	fdr_cut_boot	top_pct_composite	top_pct_coreness	P_connector_cut	n_boot	seed	min_samples_per_group	prevalence_cut	mean_rel_abund_cut	pseudocount
0.7	0.05	0.7	0.05	0.05	0.1	0.1	0.62	100	123	12	0.3	0.0001	1

## Sheet: NC bootstrap freq
Table S7: Patient-level bootstrap stability analysis of correlation networks and robust core nodes in NC and early-stage LUAD tissues.
genus	freq_core	prevalence	mean_rel_abundance	pass_bio
g__Gordonia	0.81	0.176471	0.00144748	FALSE
g__TM7x	0.78	0.117647	2.98118e-05	FALSE
g__Lysobacter	0.78	0.176471	8.91365e-05	FALSE
g__Pedobacter	0.76	0.823529	0.0560795	TRUE
g__Aminipila	0.73	0.117647	8.29472e-05	FALSE
g__Achromobacter	0.71	0.823529	0.441526	TRUE
g__Monoglobus	0.7	0.176471	0.000113224	FALSE
g__Acetoanaerobium	0.68	0.117647	0.000106185	FALSE
g__TM7a	0.66	0.294118	0.00117909	FALSE
g__Anaerotignum	0.65	0.117647	6.15399e-05	FALSE
g__Flavobacterium	0.61	0.117647	0.000715169	FALSE
g__Tessaracoccus	0.61	0.117647	2.92233e-05	FALSE
g__Pygmaiobacter	0.59	0.117647	0.00010188	FALSE
g__Pseudomonas	0.57	1	0.0469293	TRUE
g__Dietzia	0.57	0.117647	4.30222e-05	FALSE
g__Thauera	0.57	0.176471	0.000147571	FALSE
g__Anaerosporobacter	0.55	0.0588235	5.15502e-05	FALSE
g__Anaerocolumna	0.55	0.0588235	9.57696e-05	FALSE
g__Neisseria	0.55	0.0588235	8.17545e-06	FALSE
g__Vagococcus	0.55	0.117647	0.000124589	FALSE
g__Defluviimonas	0.53	0.0588235	0.000136806	FALSE
g__Glutamicibacter	0.53	0.0588235	3.51514e-05	FALSE
g__Tepidiphilus	0.53	0.0588235	0.000169107	FALSE
g__Trichococcus	0.53	0.0588235	1.42506e-05	FALSE
g__norank_f__Actinomycetaceae	0.53	0.0588235	0.000156813	FALSE
g__norank_o__Frankiales	0.53	0.0588235	4.80892e-05	FALSE
g__unclassified_o__Oscillospirales	0.53	0.0588235	1.2545e-05	FALSE
g__Micrococcus	0.51	0.0588235	4.28089e-05	FALSE
g__Pseudoxanthomonas	0.51	0.0588235	0.000119253	FALSE
g__norank_o__Saccharimonadales	0.51	0.294118	0.000122342	FALSE
g__Planktothrix_NIVA-CYA_15	0.5	0.117647	7.52468e-05	FALSE
g__Lactovum	0.5	0.176471	0.000344443	FALSE
g__Domibacillus	0.49	0.0588235	8.22306e-05	FALSE
g__Rhodocytophaga	0.49	0.0588235	0.00021227	FALSE
g__Morganella	0.49	0.117647	8.95877e-05	FALSE
g__Tyzzerella	0.49	0.117647	0.000330368	FALSE
g__Saccharopolyspora	0.48	0.0588235	1.72135e-06	FALSE
g__Lachnospiraceae_UCG-006	0.48	0.117647	0.000845011	FALSE
g__norank_o__Microtrichales	0.48	0.117647	8.35457e-05	FALSE
g__Limnobaculum	0.48	0.235294	0.002534	FALSE
g__Leifsonia	0.48	0.176471	0.000415837	FALSE
g__Eubacterium	0.47	0.0588235	2.60702e-05	FALSE
g__Psychrobacillus	0.47	0.0588235	3.10024e-05	FALSE
g__Solirubrobacter	0.47	0.117647	0.000310405	FALSE
g__Macrococcus	0.47	0.117647	0.000570301	FALSE
g__norank_f__Mycoplasmataceae	0.47	0.176471	0.0136969	FALSE
g__Anaerorhabdus	0.46	0.0588235	7.2494e-05	FALSE
g__Coprobacillus	0.46	0.0588235	0.000287599	FALSE
g__norank_o__Rickettsiales	0.46	0.0588235	2.97107e-05	FALSE
g__Kocuria	0.46	0.117647	0.000615712	FALSE
g__unclassified_p__Planctomycetota	0.45	0.176471	0.00012332	FALSE
g__Alcaligenes	0.44	0.0588235	2.59026e-05	FALSE
g__Cytobacillus	0.44	0.0588235	8.80689e-05	FALSE
g__Mesobacillus	0.44	0.0588235	9.58397e-05	FALSE
g__Terrisporobacter	0.44	0.0588235	0.000354866	FALSE
g__unclassified_f__Brocadiaceae	0.44	0.0588235	0.000167072	FALSE
g__Bacillus	0.44	0.117647	0.000640249	FALSE
g__Muribaculum	0.44	0.117647	0.00161387	FALSE
g__Faecalicatena	0.44	0.117647	6.46223e-05	FALSE
g__Cetobacterium	0.44	0.176471	0.00718786	FALSE
g__Staphylococcus	0.44	0.235294	0.00265895	FALSE
g__Comamonas	0.41	0.117647	0.000139749	FALSE
g__unclassified_f__Intrasporangiaceae	0.41	0.176471	6.12479e-05	FALSE
g__unclassified_o__Rickettsiales	0.4	0.176471	0.000420688	FALSE
g__Arcobacter	0.38	0.117647	8.22258e-05	FALSE
g__unclassified_f__Rhizobiaceae	0.38	0.294118	0.000422596	FALSE
g__Helicobacter	0.37	0.117647	5.86436e-05	FALSE
g__Candidatus_Bacilloplasma	0.37	0.294118	0.0201687	FALSE
g__Microvirga	0.34	0.0588235	0.000319791	FALSE
g__Promicromonospora	0.34	0.0588235	0.000209209	FALSE
g__Reyranella	0.34	0.0588235	0.000271971	FALSE
g__unclassified_f__Devosiaceae	0.34	0.0588235	0.000271971	FALSE
g__[Ruminococcus]_gauvreauii_group	0.34	0.117647	8.57688e-05	FALSE
g__Arthrobacter	0.34	0.176471	0.000962488	FALSE
g__Skermanella	0.34	0.176471	0.00101205	FALSE
g__Candidatus_Hepatoplasma	0.34	0.235294	0.00417204	FALSE
g__Ancylomarina	0.34	0.176471	0.000805754	FALSE
g__Vibrio	0.34	0.176471	0.00248776	FALSE
g__Blastococcus	0.34	0.411765	0.00131438	TRUE
g__Devosia	0.33	0.176471	0.000305651	FALSE
g__norank_f__Lachnospiraceae	0.33	0.176471	0.00105613	FALSE
g__unclassified_f__Microbacteriaceae	0.33	0.176471	0.00152808	FALSE
g__Fusobacterium	0.33	0.235294	0.000365231	FALSE
g__Microbacterium	0.33	0.235294	0.000179475	FALSE
g__Moheibacter	0.32	0.117647	0.00022875	FALSE
g__norank_f__NS9_marine_group	0.32	0.117647	0.0001319	FALSE
g__Denitratisoma	0.29	0.117647	0.000214483	FALSE
g__Nordella	0.29	0.117647	6.97887e-05	FALSE
g__norank_f__Caldilineaceae	0.29	0.117647	0.000307928	FALSE
g__norank_f__Hyphomicrobiales_	0.29	0.117647	3.87715e-05	FALSE
g__Haemophilus	0.29	0.117647	4.53525e-05	FALSE
g__Paenarthrobacter	0.29	0.176471	0.000373895	FALSE
g__Bacteroides	0.29	0.764706	0.0250339	TRUE
g__Lentzea	0.28	0.117647	6.1822e-05	FALSE
g__Blautia	0.28	0.411765	0.00307677	TRUE
g__Mycobacterium	0.27	0.117647	0.000703895	FALSE
g__Cloacibacterium	0.27	0.176471	5.20801e-05	FALSE
g__unclassified_f__Sphingomonadaceae	0.27	0.411765	0.000938901	TRUE
g__Novosphingobium	0.26	0.117647	0.000114921	FALSE
g__Roseimarinus	0.26	0.235294	0.000551164	FALSE
g__Lactobacillus	0.25	0.705882	0.00463015	TRUE
g__norank_f__[Eubacterium]_coprostanoligenes_group	0.25	0.235294	0.00358019	FALSE
g__Erysipelotrichaceae_UCG-003	0.24	0.176471	0.000456114	FALSE
g__Rikenellaceae_RC9_gut_group	0.24	0.352941	0.00925727	TRUE
g__Paracoccus	0.24	0.470588	0.0014909	TRUE
g__Acetitomaculum	0.23	0.0588235	2.92629e-05	FALSE
g__Amaricoccus	0.23	0.0588235	8.60673e-06	FALSE
g__Arenimonas	0.23	0.0588235	7.57392e-05	FALSE
g__Coriobacteriaceae_UCG-002	0.23	0.0588235	1.03281e-05	FALSE
g__Dokdonella	0.23	0.0588235	4.64763e-05	FALSE
g__Ellin6067	0.23	0.0588235	4.30336e-05	FALSE
g__Ferruginibacter	0.23	0.0588235	3.27056e-05	FALSE
g__Finegoldia	0.23	0.0588235	1.72135e-05	FALSE
g__Fuscovulum	0.23	0.0588235	2.06561e-05	FALSE
g__Gemmobacter	0.23	0.0588235	3.95909e-05	FALSE
g__Hyphomicrobium	0.23	0.0588235	0.000118773	FALSE
g__Isosphaera	0.23	0.0588235	5.85257e-05	FALSE
g__Kaistia	0.23	0.0588235	2.75415e-05	FALSE
g__Lachnospiraceae_NK3A20_group	0.23	0.0588235	1.20494e-05	FALSE
g__Legionella	0.23	0.0588235	7.74605e-05	FALSE
g__Leptolyngbya_ANT.L52.2	0.23	0.0588235	0.000129101	FALSE
g__Limnobacter	0.23	0.0588235	2.40988e-05	FALSE
g__Neochlamydia	0.23	0.0588235	8.951e-05	FALSE
g__OLB13	0.23	0.0588235	9.4674e-05	FALSE
g__OLB8	0.23	0.0588235	0.000208283	FALSE
g__Ottowia	0.23	0.0588235	9.4674e-05	FALSE
g__Paludisphaera	0.23	0.0588235	1.03281e-05	FALSE
g__Paraclostridium	0.23	0.0588235	0.000144593	FALSE
g__Pediococcus	0.23	0.0588235	2.40988e-05	FALSE
g__Pedomicrobium	0.23	0.0588235	1.20494e-05	FALSE
g__Petrimonas	0.23	0.0588235	1.20494e-05	FALSE
g__Priestia	0.23	0.0588235	2.40988e-05	FALSE
g__Psychrobacter	0.23	0.0588235	3.78696e-05	FALSE
g__SM1A02	0.23	0.0588235	1.03281e-05	FALSE
g__Salmonella	0.23	0.0588235	1.72135e-05	FALSE
g__Siminovitchia	0.23	0.0588235	6.54111e-05	FALSE
g__Sphingopyxis	0.23	0.0588235	1.03281e-05	FALSE
g__Streptomyces	0.23	0.0588235	4.4755e-05	FALSE
g__Succinivibrio	0.23	0.0588235	1.54921e-05	FALSE
g__Terrimonas	0.23	0.0588235	2.58202e-05	FALSE
g__Thermomonas	0.23	0.0588235	4.4755e-05	FALSE
g__alphaI_cluster	0.23	0.0588235	4.64763e-05	FALSE
g__norank_f__AKYH767	0.23	0.0588235	1.37708e-05	FALSE
g__norank_f__Comamonadaceae	0.23	0.0588235	0.000201397	FALSE
g__norank_f__DEV007	0.23	0.0588235	3.27056e-05	FALSE
g__norank_f__Haliangiaceae	0.23	0.0588235	8.60673e-06	FALSE
g__norank_f__PHOS-HE36	0.23	0.0588235	0.000110166	FALSE
g__unclassified_f__Chitinophagaceae	0.23	0.0588235	9.9838e-05	FALSE
g__unclassified_f__Erysipelotrichaceae	0.23	0.0588235	0.000335662	FALSE
g__unclassified_f__Paracoccaceae	0.23	0.0588235	4.81977e-05	FALSE
g__unclassified_o__Micrococcales	0.23	0.0588235	1.72135e-05	FALSE
g__Sphingobacterium	0.23	0.294118	0.000551601	FALSE
g__Candidatus_Omnitrophus	0.23	0.352941	0.000320094	TRUE
g__Branchiibius	0.23	0.352941	0.000664266	TRUE
g__Phenylobacterium	0.22	0.117647	1.05189e-05	FALSE
g__norank_f__Erysipelotrichaceae	0.22	0.176471	0.000375525	FALSE
g__Agathobaculum	0.22	0.176471	0.000224428	FALSE
g__Culicoidibacter	0.22	0.235294	0.0021543	FALSE
g__Candidatus_Saccharimonas	0.22	0.352941	0.000302227	TRUE
g__unclassified_o__Bacteroidales	0.22	0.235294	0.0122093	FALSE
g__Alkanindiges	0.21	0.0588235	4.00922e-05	FALSE
g__Anaerostipes	0.21	0.0588235	8.25428e-06	FALSE
g__CHKCI001	0.21	0.0588235	2.24045e-05	FALSE
g__Campylobacter	0.21	0.0588235	0.000218149	FALSE
g__Elusimicrobium	0.21	0.0588235	1.06126e-05	FALSE
g__Fournierella	0.21	0.0588235	9.43346e-06	FALSE
g__Limosilactobacillus	0.21	0.0588235	8.60803e-05	FALSE
g__Longibaculum	0.21	0.0588235	7.31093e-05	FALSE
g__Massiliomicrobiota	0.21	0.0588235	0.000175698	FALSE
g__Negativibacillus	0.21	0.0588235	3.06588e-05	FALSE
g__norank_f__Anaerovoracaceae	0.21	0.0588235	8.84387e-05	FALSE
g__norank_f__Peptococcaceae	0.21	0.0588235	2.24045e-05	FALSE
g__norank_o__Rhodospirillales	0.21	0.0588235	7.66469e-05	FALSE
g__unclassified_f__Christensenellaceae	0.21	0.0588235	1.76877e-05	FALSE
g__Aggregatilinea	0.21	0.117647	0.000304891	FALSE
g__Ligilactobacillus	0.21	0.176471	0.00100342	FALSE
g__Mediterraneibacter	0.21	0.235294	0.00301896	FALSE
g__Rubellimicrobium	0.21	0.294118	0.00108717	FALSE
g__Stenotrophomonas	0.21	0.411765	0.00475823	TRUE
g__unclassified_c__Alphaproteobacteria	0.2	0.294118	0.00111478	FALSE
g__unclassified_f__Anaerovoracaceae	0.2	0.176471	0.000337666	FALSE
g__Shewanella	0.19	0.352941	0.0076131	TRUE
g__Delftia	0.19	0.529412	0.00550719	TRUE
g__Escherichia-Shigella	0.19	0.352941	0.00489468	TRUE
g__UCG-005	0.18	0.235294	0.00103775	FALSE
g__Macellibacteroides	0.18	0.411765	0.000439351	TRUE
g__unclassified_f__Comamonadaceae	0.18	0.411765	0.0025189	TRUE
g__unclassified_f__Bacillaceae	0.17	0.235294	0.000178082	FALSE
g__Parabacteroides	0.17	0.235294	0.0011935	FALSE
g__Faecalibaculum	0.17	0.294118	0.00197285	FALSE
g__Ralstonia	0.16	0.235294	0.000502833	FALSE
g__unclassified_c__Bacilli	0.16	0.411765	0.00101335	TRUE
g__unclassified_f__Lachnospiraceae	0.16	0.411765	0.0071197	TRUE
g__unclassified_f__Micrococcaceae	0.16	0.294118	0.0115402	FALSE
g__Proteiniclasticum	0.15	0.117647	2.66234e-05	FALSE
g__norank_f__Gemmatimonadaceae	0.15	0.117647	4.75736e-05	FALSE
g__Lactiplantibacillus	0.15	0.176471	0.000128577	FALSE
g__Dysgonomonas	0.15	0.294118	0.00451333	FALSE
g__norank_f__Ruminococcaceae	0.15	0.294118	0.000906941	FALSE
g__Enterococcus	0.15	0.588235	0.0137895	TRUE
g__unclassified_f__Butyricicoccaceae	0.14	0.352941	0.00104799	TRUE
g__Desulfovibrio	0.14	0.411765	0.00104193	TRUE
g__Ileibacterium	0.14	0.352941	0.00636327	TRUE
g__Lachnoclostridium	0.13	0.117647	0.000229113	FALSE
g__Nocardioides	0.13	0.352941	0.000317383	TRUE
g__Dubosiella	0.13	0.294118	0.00201977	FALSE
g__Allobaculum	0.13	0.294118	0.0093044	FALSE
g__Acinetobacter	0.13	0.647059	0.0032177	TRUE
g__Bilophila	0.12	0.0588235	9.10877e-05	FALSE
g__Catenibacterium	0.12	0.0588235	2.64154e-05	FALSE
g__Enterobacter	0.12	0.0588235	3.37025e-05	FALSE
g__Faecalimonas	0.12	0.0588235	1.09305e-05	FALSE
g__Holdemania	0.12	0.0588235	6.28505e-05	FALSE
g__Lachnospiraceae_FCS020_group	0.12	0.0588235	1.00196e-05	FALSE
g__Lachnospiraceae_UCG-010	0.12	0.0588235	8.65333e-05	FALSE
g__Megamonas	0.12	0.0588235	0.000120236	FALSE
g__Merdibacter	0.12	0.0588235	5.00982e-05	FALSE
g__Rouxiella	0.12	0.0588235	3.09698e-05	FALSE
g__Ruthenibacterium	0.12	0.0588235	7.01375e-05	FALSE
g__Tractidigestivibacter	0.12	0.0588235	3.27916e-05	FALSE
g__[Clostridium]_innocuum_group	0.12	0.0588235	2.27719e-05	FALSE
g__[Eubacterium]_ventriosum_group	0.12	0.0588235	9.74638e-05	FALSE
g__norank_f__Desulfovibrionaceae	0.12	0.0588235	8.19789e-06	FALSE
g__norank_f__Flavobacteriaceae	0.12	0.0588235	3.7346e-05	FALSE
g__norank_o__Coriobacteriales	0.12	0.0588235	1.00196e-05	FALSE
g__Prevotellaceae_Ga6A1_group	0.12	0.176471	0.000284615	FALSE
g__Lactococcus	0.12	0.235294	0.00107985	FALSE
g__Bifidobacterium	0.12	0.235294	0.0018293	FALSE
g__Olsenella	0.12	0.235294	0.00172271	FALSE
g__norank_f__JG30-KF-CM45	0.12	0.352941	0.000441956	TRUE
g__Romboutsia	0.12	0.294118	0.00328067	FALSE
g__Extibacter	0.11	0.117647	0.0001707	FALSE
g__norank_f__Oscillospiraceae	0.11	0.117647	0.000353552	FALSE
g__Roseateles	0.11	0.176471	0.00101494	FALSE
g__Streptococcus	0.11	0.411765	0.00236001	TRUE
g__Sphingomonas	0.11	0.588235	0.00185534	TRUE
g__Bosea	0.1	0.117647	0.000112342	FALSE
g__Burkholderia-Caballeronia-Paraburkholderia	0.1	0.117647	3.4548e-05	FALSE
g__Faecalicoccus	0.1	0.117647	0.000371386	FALSE
g__Faecalitalea	0.1	0.117647	0.000337598	FALSE
g__Intestinibacter	0.1	0.117647	8.7899e-05	FALSE
g__Intestinimonas	0.1	0.117647	0.000171621	FALSE
g__Oribacterium	0.1	0.117647	0.000433799	FALSE
g__Sellimonas	0.1	0.117647	0.000182649	FALSE
g__norank_c__Eremiobacteria	0.1	0.117647	5.43064e-05	FALSE
g__norank_f__UCG-010	0.1	0.117647	6.64179e-05	FALSE
g__norank_o__Clostridia_vadinBB60_group	0.1	0.117647	0.000281449	FALSE
g__unclassified_f__Oscillospiraceae	0.1	0.117647	0.000217521	FALSE
g__unclassified_f__Prevotellaceae	0.1	0.117647	0.000311632	FALSE
g__CAG-56	0.1	0.117647	0.000250512	FALSE
g__NK4A214_group	0.1	0.117647	0.000309753	FALSE
g__[Eubacterium]_brachy_group	0.1	0.117647	0.000210447	FALSE
g__norank_o__RF39	0.1	0.117647	0.000160984	FALSE
g__Aeromonas	0.1	0.235294	0.0302277	FALSE
g__Faecalibacterium	0.1	0.235294	0.000841021	FALSE
g__Mucispirillum	0.1	0.235294	0.000557859	FALSE
g__Collinsella	0.1	0.294118	0.00232123	FALSE
g__norank_o__Clostridia_UCG-014	0.1	0.352941	0.000759377	TRUE
g__Adlercreutzia	0.1	0.352941	0.00118706	TRUE
g__norank_f__Prevotellaceae	0.1	0.352941	0.00435813	TRUE
g__Barnesiella	0.09	0.176471	0.000247149	FALSE
g__Gemmiger	0.09	0.176471	0.000641421	FALSE
g__Oscillibacter	0.09	0.176471	0.000203522	FALSE
g__Prevotellaceae_UCG-001	0.09	0.176471	0.00336927	FALSE
g__Chryseobacterium	0.09	0.294118	0.000196944	FALSE
g__Segatella	0.09	0.235294	0.00857741	FALSE
g__Exiguobacterium	0.09	0.294118	0.00037694	FALSE
g__Akkermansia	0.09	0.294118	0.00331758	FALSE
g__Turicibacter	0.08	0.235294	0.000708277	FALSE
g__norank_f__Muribaculaceae	0.08	0.470588	0.00896985	TRUE
g__Rhodococcus	0.08	0.588235	0.0037039	TRUE
g__unclassified_p__Pseudomonadota	0.08	0.823529	0.00902073	TRUE
g__unclassified_f__Tannerellaceae	0.08	0.294118	0.00266484	FALSE
g__Corynebacterium	0.08	0.529412	0.00488418	TRUE
g__Family_XIII_AD3011_group	0.07	0.117647	0.00012927	FALSE
g__GCA-900066575	0.07	0.117647	0.000165125	FALSE
g__UCG-009	0.07	0.117647	0.00024156	FALSE
g__Variovorax	0.07	0.117647	0.00021896	FALSE
g__Acidovorax	0.07	0.176471	0.000269537	FALSE
g__Phascolarctobacterium	0.07	0.176471	0.00130761	FALSE
g__Thomasclavelia	0.07	0.176471	0.000189934	FALSE
g__Treponema	0.07	0.176471	0.00142488	FALSE
g__norank_f__F082	0.07	0.176471	0.00134907	FALSE
g__norank_f__Paludibacteraceae	0.07	0.176471	0.000131847	FALSE
g__Bradyrhizobium	0.07	0.294118	0.000300419	FALSE
g__Cutibacterium	0.07	0.529412	0.000772333	TRUE
g__Acutalibacter	0.06	0.176471	0.000125516	FALSE
g__Aquabacterium	0.06	0.176471	0.00233945	FALSE
g__Bdellovibrio	0.06	0.176471	0.000396547	FALSE
g__Brevundimonas	0.06	0.176471	0.00065528	FALSE
g__Caulobacter	0.06	0.176471	0.000512239	FALSE
g__Curvibacter	0.06	0.176471	0.000481189	FALSE
g__Herbaspirillum	0.06	0.176471	0.0058774	FALSE
g__Lachnospira	0.06	0.176471	0.000122479	FALSE
g__Odoribacter	0.06	0.176471	0.000288414	FALSE
g__Pandoraea	0.06	0.176471	0.000831028	FALSE
g__Sphingobium	0.06	0.176471	0.000386197	FALSE
g__norank_o__Bacteroidales	0.06	0.176471	0.000488974	FALSE
g__unclassified_f__Coriobacteriaceae	0.06	0.176471	0.000155664	FALSE
g__unclassified_f__Rikenellaceae	0.06	0.176471	0.000170822	FALSE
g__Alistipes	0.06	0.176471	0.0014027	FALSE
g__Anaerobutyricum	0.06	0.176471	0.00204083	FALSE
g__Coprococcus	0.06	0.176471	0.0010179	FALSE
g__Dorea	0.06	0.176471	0.00132837	FALSE
g__Holdemanella	0.06	0.176471	0.00153696	FALSE
g__Klebsiella	0.06	0.176471	0.0010622	FALSE
g__Marvinbryantia	0.06	0.176471	0.000227994	FALSE
g__Ruminococcus	0.06	0.176471	0.000370877	FALSE
g__Sphaerochaeta	0.06	0.176471	0.000353259	FALSE
g__UCG-002	0.06	0.176471	0.000506278	FALSE
g__unclassified_f__Ruminococcaceae	0.06	0.176471	0.000844223	FALSE
g__Mammaliicoccus	0.06	0.235294	0.000523968	FALSE
g__Clostridium	0.06	0.529412	0.00160534	TRUE
g__Agathobacter	0.05	0.117647	0.00295512	FALSE
g__Dialister	0.05	0.117647	0.000300109	FALSE
g__Enterocloster	0.05	0.117647	0.000105541	FALSE
g__Jeotgalibaca	0.05	0.117647	9.4671e-05	FALSE
g__Lachnospiraceae_NK4A136_group	0.05	0.117647	0.00022914	FALSE
g__Lachnospiraceae_UCG-004	0.05	0.117647	0.000110356	FALSE
g__Leyella	0.05	0.117647	0.000161986	FALSE
g__Roseburia	0.05	0.117647	0.000809208	FALSE
g__Sporosarcina	0.05	0.117647	0.000200993	FALSE
g__Sutterella	0.05	0.117647	0.000434068	FALSE
g__[Eubacterium]_ruminantium_group	0.05	0.117647	0.000213124	FALSE
g__unclassified_f__Sutterellaceae	0.05	0.117647	0.000386211	FALSE
g__Christensenellaceae_R-7_group	0.05	0.294118	0.00180533	FALSE
g__Lachnospiraceae_ND3007_group	0.03	0.117647	0.0001675	FALSE
g__Peptococcus	0.03	0.117647	0.000114179	FALSE
g__[Ruminococcus]_gnavus_group	0.03	0.117647	7.45615e-05	FALSE
g__unclassified_f__Atopobiaceae	0.03	0.117647	0.000927449	FALSE
g__unclassified_f__Enterobacteriaceae	0.03	0.764706	0.0170884	TRUE
g__unclassified_k__norank_d__Bacteria	0.03	0.941176	0.0432049	TRUE
g__Agrobacterium	0.01	0.0588235	2.90678e-05	FALSE
g__Enorma	0.01	0.0588235	6.9036e-05	FALSE
g__Mesorhizobium	0.01	0.0588235	5.57133e-05	FALSE
g__Nubsella	0.01	0.0588235	1.57451e-05	FALSE
g__Slackia	0.01	0.0588235	6.41914e-05	FALSE
g__Thermobifida	0.01	0.0588235	2.18008e-05	FALSE
g__unclassified_f__Spirochaetaceae	0.01	0.0588235	0.000102948	FALSE
g__unclassified_f__Xanthobacteraceae	0.01	0.0588235	0.000145339	FALSE
g__unclassified_f__Yersiniaceae	0.01	0.0588235	8.47811e-06	FALSE
g__Acidiferrimicrobium	0	0	0	FALSE
g__Actinomadura	0	0	0	FALSE
g__Actinomyces	0	0	0	FALSE
g__Actinomycetospora	0	0	0	FALSE
g__Advenella	0	0	0	FALSE
g__Aequorivita	0	0	0	FALSE
g__Aeriscardovia	0	0	0	FALSE
g__Aeromicrobium	0	0	0	FALSE
g__Aestuariicella	0	0	0	FALSE
g__Agromyces	0	0	0	FALSE
g__Albibacterium	0	0	0	FALSE
g__Alcanivorax	0	0	0	FALSE
g__Algoriphagus	0	0	0	FALSE
g__Alkalibaculum	0	0	0	FALSE
g__Alkalihalophilus	0	0	0	FALSE
g__Alkaliphilus	0	0	0	FALSE
g__Allohahella	0	0	0	FALSE
g__Aminobacter	0	0	0	FALSE
g__Ammoniibacillus	0	0	0	FALSE
g__Ammoniphilus	0	0	0	FALSE
g__Anaeromyxobacter	0	0	0	FALSE
g__Anaerotruncus	0	0	0	FALSE
g__Aquamicrobium	0	0	0	FALSE
g__Aquihabitans	0	0	0	FALSE
g__Arcticibacter	0	0	0	FALSE
g__Arenibacter	0	0	0	FALSE
g__Asticcacaulis	0	0	0	FALSE
g__Atopostipes	0	0	0	FALSE
g__BIyi10	0	0	0	FALSE
g__Bauldia	0	0	0	FALSE
g__Bhargavaea	0	0	0	FALSE
g__Bordetella	0	0	0	FALSE
g__Brachybacterium	0	0	0	FALSE
g__Brachyspira	0	0	0	FALSE
g__Brevibacillus	0	0	0	FALSE
g__Brucella	0	0	0	FALSE
g__Butyribacter	0	0	0	FALSE
g__C1-B045	0	0	0	FALSE
g__CAG-352	0	0	0	FALSE
g__Caldalkalibacillus	0	0	0	FALSE
g__Caldicoprobacter	0	0	0	FALSE
g__Camelimonas	0	0	0	FALSE
g__Candidatus_Microthrix	0	0	0	FALSE
g__Candidimonas	0	0	0	FALSE
g__Carnobacterium	0	0	0	FALSE
g__Castellaniella	0	0	0	FALSE
g__Cavicella	0	0	0	FALSE
g__Cellulomonas	0	0	0	FALSE
g__Cellulosimicrobium	0	0	0	FALSE
g__Cellvibrio	0	0	0	FALSE
g__Chelativorans	0	0	0	FALSE
g__Chelatococcus	0	0	0	FALSE
g__Chitinophaga	0	0	0	FALSE
g__Chthoniobacter	0	0	0	FALSE
g__Chungangia	0	0	0	FALSE
g__Citricoccus	0	0	0	FALSE
g__Cohnella	0	0	0	FALSE
g__Compostibacillus	0	0	0	FALSE
g__Confluentibacter	0	0	0	FALSE
g__Constrictibacter	0	0	0	FALSE
g__Croceibacterium	0	0	0	FALSE
g__Cumulibacter	0	0	0	FALSE
g__Cytophaga	0	0	0	FALSE
g__DSSF69	0	0	0	FALSE
g__Defluviicoccus	0	0	0	FALSE
g__Demequina	0	0	0	FALSE
g__Desemzia	0	0	0	FALSE
g__Diaphorobacter	0	0	0	FALSE
g__Dolosicoccus	0	0	0	FALSE
g__Duganella	0	0	0	FALSE
g__Enteractinococcus	0	0	0	FALSE
g__Erythrobacter	0	0	0	FALSE
g__FFCH7168	0	0	0	FALSE
g__Ferdinandcohnia	0	0	0	FALSE
g__Fermentimonas	0	0	0	FALSE
g__Filomicrobium	0	0	0	FALSE
g__Flavimobilis	0	0	0	FALSE
g__Flavitalea	0	0	0	FALSE
g__Flavonifractor	0	0	0	FALSE
g__Fusicatenibacter	0	0	0	FALSE
g__Gelidibacter	0	0	0	FALSE
g__Geminicoccus	0	0	0	FALSE
g__Gemmatimonas	0	0	0	FALSE
g__Georgenia	0	0	0	FALSE
g__Gracilibacillus	0	0	0	FALSE
g__Gulosibacter	0	0	0	FALSE
g__Halocella	0	0	0	FALSE
g__Herbinix	0	0	0	FALSE
g__Herminiimonas	0	0	0	FALSE
g__Hirschia	0	0	0	FALSE
g__Hydrocarboniphaga	0	0	0	FALSE
g__Hydrogenophaga	0	0	0	FALSE
g__Hyphomonas	0	0	0	FALSE
g__IMCC26207	0	0	0	FALSE
g__Inquilinus	0	0	0	FALSE
g__Janthinobacterium	0	0	0	FALSE
g__Jeotgalicoccus	0	0	0	FALSE
g__Ketobacter	0	0	0	FALSE
g__LD29	0	0	0	FALSE
g__Laceyella	0	0	0	FALSE
g__Lautropia	0	0	0	FALSE
g__Leadbetterella	0	0	0	FALSE
g__Lederbergia	0	0	0	FALSE
g__Leucobacter	0	0	0	FALSE
g__Limnothrix	0	0	0	FALSE
g__Litchfieldia	0	0	0	FALSE
g__Litorilinea	0	0	0	FALSE
g__Longivirga	0	0	0	FALSE
g__Lunatibacter	0	0	0	FALSE
g__Luteimonas	0	0	0	FALSE
g__Luteolibacter	0	0	0	FALSE
g__Lysinibacillus	0	0	0	FALSE
g__Massilia	0	0	0	FALSE
g__Methylobacterium	0	0	0	FALSE
g__Micropepsis	0	0	0	FALSE
g__Moryella	0	0	0	FALSE
g__Myroides	0	0	0	FALSE
g__Myxococcus	0	0	0	FALSE
g__Nannocystis	0	0	0	FALSE
g__Neobacillus	0	0	0	FALSE
g__Niallia	0	0	0	FALSE
g__Nitrosomonas	0	0	0	FALSE
g__Nitrosospira	0	0	0	FALSE
g__Nocardia	0	0	0	FALSE
g__Nocardiopsis	0	0	0	FALSE
g__Nonomuraea	0	0	0	FALSE
g__Novibacillus	0	0	0	FALSE
g__OM27_clade	0	0	0	FALSE
g__Oceanobacillus	0	0	0	FALSE
g__Oerskovia	0	0	0	FALSE
g__Oligoflexus	0	0	0	FALSE
g__Opitutus	0	0	0	FALSE
g__Ornithinibacillus	0	0	0	FALSE
g__Paenalcaligenes	0	0	0	FALSE
g__Paenibacillus	0	0	0	FALSE
g__Paeniclostridium	0	0	0	FALSE
g__Paeniglutamicibacter	0	0	0	FALSE
g__Paenochrobactrum	0	0	0	FALSE
g__Pantoea	0	0	0	FALSE
g__Parapedobacter	0	0	0	FALSE
g__Paraprevotella	0	0	0	FALSE
g__Parasphingorhabdus	0	0	0	FALSE
g__Parvibaculum	0	0	0	FALSE
g__Paucisalibacillus	0	0	0	FALSE
g__Pelagibacterium	0	0	0	FALSE
g__Peredibacter	0	0	0	FALSE
g__Peribacillus	0	0	0	FALSE
g__Persicitalea	0	0	0	FALSE
g__Phaselicystis	0	0	0	FALSE
g__Planifilum	0	0	0	FALSE
g__Planktosalinus	0	0	0	FALSE
g__Planococcus	0	0	0	FALSE
g__Pontibacter	0	0	0	FALSE
g__Prosthecobacter	0	0	0	FALSE
g__Proteiniborus	0	0	0	FALSE
g__Proteiniphilum	0	0	0	FALSE
g__Pseudactinotalea	0	0	0	FALSE
g__Pseudaminobacter	0	0	0	FALSE
g__Pseudarthrobacter	0	0	0	FALSE
g__Pseudochrobactrum	0	0	0	FALSE
g__Pseudofulvimonas	0	0	0	FALSE
g__Pseudogracilibacillus	0	0	0	FALSE
g__Pseudohongiella	0	0	0	FALSE
g__Pseudolabrys	0	0	0	FALSE
g__Pseudopedobacter	0	0	0	FALSE
g__Pseudorhodoferax	0	0	0	FALSE
g__Pseudorhodoplanes	0	0	0	FALSE
g__Pueribacillus	0	0	0	FALSE
g__Puia	0	0	0	FALSE
g__Pusillibacter	0	0	0	FALSE
g__Pusillimonas	0	0	0	FALSE
g__Rahnella	0	0	0	FALSE
g__Ramlibacter	0	0	0	FALSE
g__Rhizobium	0	0	0	FALSE
g__Rhizorhabdus	0	0	0	FALSE
g__Rhizorhapis	0	0	0	FALSE
g__Rhodoligotrophos	0	0	0	FALSE
g__Rhodopseudomonas	0	0	0	FALSE
g__Ruminofilibacter	0	0	0	FALSE
g__Saccharibacillus	0	0	0	FALSE
g__Saccharomonospora	0	0	0	FALSE
g__Salinispora	0	0	0	FALSE
g__Sandaracinus	0	0	0	FALSE
g__Sanguibacter	0	0	0	FALSE
g__Schinkia	0	0	0	FALSE
g__Shinella	0	0	0	FALSE
g__Shuttleworthia	0	0	0	FALSE
g__Simplicispira	0	0	0	FALSE
g__Sinibacillus	0	0	0	FALSE
g__Sneathiella	0	0	0	FALSE
g__Solibacillus	0	0	0	FALSE
g__Sphaerimonospora	0	0	0	FALSE
g__Sphaerobacter	0	0	0	FALSE
g__Sporocytophaga	0	0	0	FALSE
g__Steroidobacter	0	0	0	FALSE
g__Succinivibrionaceae_UCG-001	0	0	0	FALSE
g__Sulfurospirillum	0	0	0	FALSE
g__Sumerlaea	0	0	0	FALSE
g__Symbiobacterium	0	0	0	FALSE
g__Taibaiella	0	0	0	FALSE
g__Tepidimicrobium	0	0	0	FALSE
g__Thermoactinomyces	0	0	0	FALSE
g__Thermobacillus	0	0	0	FALSE
g__Thermoflavimicrobium	0	0	0	FALSE
g__Thermomonospora	0	0	0	FALSE
g__Thermopolyspora	0	0	0	FALSE
g__Thermostaphylospora	0	0	0	FALSE
g__Tissierella	0	0	0	FALSE
g__Truepera	0	0	0	FALSE
g__Ureibacillus	0	0	0	FALSE
g__Verticiella	0	0	0	FALSE
g__Vulgatibacter	0	0	0	FALSE
g__Weissella	0	0	0	FALSE
g__Williamsia	0	0	0	FALSE
g__Zhengella	0	0	0	FALSE
g__[Eubacterium]_eligens_group	0	0	0	FALSE
g__[Streptomyces]_thermoautotrophicus	0	0	0	FALSE
g__norank_c__Bacilli	0	0	0	FALSE
g__norank_c__Dojkabacteria	0	0	0	FALSE
g__norank_c__S0134_terrestrial_group	0	0	0	FALSE
g__norank_c__Sericytochromatia	0	0	0	FALSE
g__norank_f__211ds20	0	0	0	FALSE
g__norank_f__67-14	0	0	0	FALSE
g__norank_f__A0839	0	0	0	FALSE
g__norank_f__A4b	0	0	0	FALSE
g__norank_f__AKYG1722	0	0	0	FALSE
g__norank_f__Alcaligenaceae	0	0	0	FALSE
g__norank_f__B1-7BS	0	0	0	FALSE
g__norank_f__BIrii41	0	0	0	FALSE
g__norank_f__Bacillaceae	0	0	0	FALSE
g__norank_f__Butyricicoccaceae	0	0	0	FALSE
g__norank_f__Cellvibrionaceae	0	0	0	FALSE
g__norank_f__Chitinophagaceae	0	0	0	FALSE
g__norank_f__Cyclobacteriaceae	0	0	0	FALSE
g__norank_f__D05-2	0	0	0	FALSE
g__norank_f__Demequinaceae	0	0	0	FALSE
g__norank_f__Eubacteriaceae	0	0	0	FALSE
g__norank_f__Fibrobacteraceae	0	0	0	FALSE
g__norank_f__Fodinicurvataceae	0	0	0	FALSE
g__norank_f__Hydrogenedensaceae	0	0	0	FALSE
g__norank_f__Ilumatobacteraceae	0	0	0	FALSE
g__norank_f__LWQ8	0	0	0	FALSE
g__norank_f__Limnochordaceae	0	0	0	FALSE
g__norank_f__Longimicrobiaceae	0	0	0	FALSE
g__norank_f__Lysobacteraceae	0	0	0	FALSE
g__norank_f__MWH-CFBk5	0	0	0	FALSE
g__norank_f__Methylococcaceae	0	0	0	FALSE
g__norank_f__Methyloligellaceae	0	0	0	FALSE
g__norank_f__Micropepsaceae	0	0	0	FALSE
g__norank_f__Microscillaceae	0	0	0	FALSE
g__norank_f__Microtrichaceae	0	0	0	FALSE
g__norank_f__Moraxellaceae	0	0	0	FALSE
g__norank_f__Oligoflexaceae	0	0	0	FALSE
g__norank_f__Opitutaceae	0	0	0	FALSE
g__norank_f__Paenibacillaceae	0	0	0	FALSE
g__norank_f__Parachlamydiaceae	0	0	0	FALSE
g__norank_f__Pedosphaeraceae	0	0	0	FALSE
g__norank_f__Phycisphaeraceae	0	0	0	FALSE
g__norank_f__Pseudobdellovibrionaceae	0	0	0	FALSE
g__norank_f__Rhodanobacteraceae	0	0	0	FALSE
g__norank_f__Rhodocyclaceae	0	0	0	FALSE
g__norank_f__Rhodothermaceae	0	0	0	FALSE
g__norank_f__Roseiflexaceae	0	0	0	FALSE
g__norank_f__Sandaracinaceae	0	0	0	FALSE
g__norank_f__Saprospiraceae	0	0	0	FALSE
g__norank_f__Solirubrobacteraceae	0	0	0	FALSE
g__norank_f__Sphingobacteriaceae	0	0	0	FALSE
g__norank_f__Spirosomataceae	0	0	0	FALSE
g__norank_f__Steroidobacteraceae	0	0	0	FALSE
g__norank_f__Thermoactinomycetaceae	0	0	0	FALSE
g__norank_f__Weeksellaceae	0	0	0	FALSE
g__norank_f__env.OPS_17	0	0	0	FALSE
g__norank_o__0319-6G20	0	0	0	FALSE
g__norank_o__Absconditabacteriales_(SR1)	0	0	0	FALSE
g__norank_o__Actinomarinales	0	0	0	FALSE
g__norank_o__Candidatus_Kaiserbacteria	0	0	0	FALSE
g__norank_o__Chitinophagales	0	0	0	FALSE
g__norank_o__Granulosicoccales	0	0	0	FALSE
g__norank_o__Kapabacteriales	0	0	0	FALSE
g__norank_o__Lysobacterales	0	0	0	FALSE
g__norank_o__MBA03	0	0	0	FALSE
g__norank_o__Micavibrionales	0	0	0	FALSE
g__norank_o__PeM15	0	0	0	FALSE
g__norank_o__R7C24	0	0	0	FALSE
g__norank_o__Thalassobaculales	0	0	0	FALSE
g__norank_o__Vampirovibrionales	0	0	0	FALSE
g__norank_o__WN-HWB-116	0	0	0	FALSE
g__unclassified_c__Acidobacteriae	0	0	0	FALSE
g__unclassified_c__Bacteroidia	0	0	0	FALSE
g__unclassified_c__Gammaproteobacteria	0	0	0	FALSE
g__unclassified_c__Limnochordia	0	0	0	FALSE
g__unclassified_f__Alcaligenaceae	0	0	0	FALSE
g__unclassified_f__Beijerinckiaceae	0	0	0	FALSE
g__unclassified_f__Caulobacteraceae	0	0	0	FALSE
g__unclassified_f__Cellulomonadaceae	0	0	0	FALSE
g__unclassified_f__Chthoniobacteraceae	0	0	0	FALSE
g__unclassified_f__Cyclobacteriaceae	0	0	0	FALSE
g__unclassified_f__Erwiniaceae	0	0	0	FALSE
g__unclassified_f__Gemmatimonadaceae	0	0	0	FALSE
g__unclassified_f__Hyphomicrobiaceae	0	0	0	FALSE
g__unclassified_f__Lysobacteraceae	0	0	0	FALSE
g__unclassified_f__Methylophilaceae	0	0	0	FALSE
g__unclassified_f__Micromonosporaceae	0	0	0	FALSE
g__unclassified_f__Myxococcaceae	0	0	0	FALSE
g__unclassified_f__Opitutaceae	0	0	0	FALSE
g__unclassified_f__Oxalobacteraceae	0	0	0	FALSE
g__unclassified_f__Paenibacillaceae	0	0	0	FALSE
g__unclassified_f__Planococcaceae	0	0	0	FALSE
g__unclassified_f__Polyangiaceae	0	0	0	FALSE
g__unclassified_f__Saccharimonadaceae	0	0	0	FALSE
g__unclassified_f__Sphingobacteriaceae	0	0	0	FALSE
g__unclassified_f__Steroidobacteraceae	0	0	0	FALSE
g__unclassified_f__Streptosporangiaceae	0	0	0	FALSE
g__unclassified_o__Enterobacterales	0	0	0	FALSE
g__unclassified_o__Flavobacteriales	0	0	0	FALSE
g__unclassified_o__Hyphomicrobiales	0	0	0	FALSE
g__unclassified_o__Microtrichales	0	0	0	FALSE
g__unclassified_o__Pseudomonadales	0	0	0	FALSE

## Sheet: LUAD bootstrap freq
Table S7: Patient-level bootstrap stability analysis of correlation networks and robust core nodes in NC and early-stage LUAD tissues.
genus	freq_core	prevalence	mean_rel_abundance	pass_bio
g__unclassified_p__Planctomycetota	0.72	0	0	FALSE
g__unclassified_f__Christensenellaceae	0.71	0.0294118	3.13296e-05	FALSE
g__Planococcus	0.71	0.323529	0.00152626	TRUE
g__Vagococcus	0.65	0.0294118	3.01975e-06	FALSE
g__Burkholderia-Caballeronia-Paraburkholderia	0.65	0.0294118	4.93521e-05	FALSE
g__norank_f__[Eubacterium]_coprostanoligenes_group	0.64	0.264706	0.00405593	FALSE
g__Nordella	0.63	0.0294118	6.57273e-06	FALSE
g__unclassified_f__Rhizobiaceae	0.63	0.441176	0.0086591	TRUE
g__unclassified_f__Rikenellaceae	0.61	0.0588235	4.03608e-05	FALSE
g__unclassified_f__Ruminococcaceae	0.59	0.235294	0.00101907	FALSE
g__Extibacter	0.59	0.235294	0.000631189	FALSE
g__Ferruginibacter	0.59	0.382353	0.000588919	TRUE
g__Parabacteroides	0.55	0.235294	0.00101364	FALSE
g__Lysinibacillus	0.53	0.352941	0.00242003	TRUE
g__Delftia	0.52	0.352941	0.00276879	TRUE
g__Coprococcus	0.51	0.264706	0.00175732	FALSE
g__Elusimicrobium	0.5	0.0588235	6.67773e-05	FALSE
g__unclassified_f__Tannerellaceae	0.5	0.264706	0.00125524	FALSE
g__Lachnospiraceae_UCG-010	0.48	0.0294118	3.7115e-05	FALSE
g__UCG-009	0.48	0.0294118	2.08122e-06	FALSE
g__norank_f__Butyricicoccaceae	0.48	0.0882353	5.61421e-05	FALSE
g__unclassified_o__Rickettsiales	0.47	0.0294118	4.28407e-06	FALSE
g__UCG-005	0.47	0.235294	0.00112901	FALSE
g__norank_o__Coriobacteriales	0.46	0.0588235	1.30806e-05	FALSE
g__Mucispirillum	0.46	0.205882	0.000261237	FALSE
g__norank_f__Sandaracinaceae	0.46	0.323529	0.00123132	TRUE
g__Adlercreutzia	0.46	0.235294	0.000445207	FALSE
g__Alkanindiges	0.45	0.0588235	9.13484e-05	FALSE
g__Lachnospiraceae_UCG-006	0.44	0.0294118	0.000251513	FALSE
g__Devosia	0.44	0.411765	0.00625468	TRUE
g__Massiliomicrobiota	0.44	0.205882	0.000451909	FALSE
g__Mediterraneibacter	0.43	0.235294	0.0041485	FALSE
g__Holdemania	0.43	0.0882353	3.95442e-05	FALSE
g__Oceanobacillus	0.42	0.352941	0.00139919	TRUE
g__unclassified_o__Bacteroidales	0.42	0.235294	0.00662001	FALSE
g__Merdibacter	0.42	0.0882353	5.72114e-05	FALSE
g__Aeriscardovia	0.41	0.0588235	1.1779e-05	FALSE
g__norank_f__Oscillospiraceae	0.4	0.235294	0.000827703	FALSE
g__unclassified_f__Oscillospiraceae	0.38	0.205882	0.00080607	FALSE
g__norank_f__MWH-CFBk5	0.38	0.352941	0.000438397	TRUE
g__Variovorax	0.36	0.0588235	8.53288e-05	FALSE
g__Paenibacillus	0.36	0.323529	0.0043802	TRUE
g__Thermobacillus	0.36	0.352941	0.000999019	TRUE
g__Succinivibrio	0.36	0.0588235	3.30072e-05	FALSE
g__Solirubrobacter	0.36	0.0882353	0.000118117	FALSE
g__[Eubacterium]_eligens_group	0.35	0.117647	9.99057e-05	FALSE
g__Allobaculum	0.35	0.264706	0.00500659	FALSE
g__Thomasclavelia	0.35	0.205882	0.00029818	FALSE
g__norank_f__Ruminococcaceae	0.35	0.323529	0.000928599	TRUE
g__Longibaculum	0.34	0.0588235	3.18269e-05	FALSE
g__Dialister	0.34	0.176471	0.000829918	FALSE
g__Pediococcus	0.34	0.0882353	0.000349623	FALSE
g__Christensenellaceae_R-7_group	0.34	0.323529	0.0014872	TRUE
g__norank_f__JG30-KF-CM45	0.34	0.441176	0.000952206	TRUE
g__Ileibacterium	0.34	0.323529	0.00445739	TRUE
g__Verticiella	0.32	0.323529	0.0012869	TRUE
g__Shuttleworthia	0.32	0.205882	8.11878e-05	FALSE
g__Muribaculum	0.32	0.0294118	3.81806e-05	FALSE
g__Planktothrix_NIVA-CYA_15	0.32	0.0294118	6.36343e-06	FALSE
g__Cellvibrio	0.32	0.323529	0.00300377	TRUE
g__Rikenellaceae_RC9_gut_group	0.32	0.235294	0.0181848	FALSE
g__Alistipes	0.32	0.235294	0.00217142	FALSE
g__norank_f__Moraxellaceae	0.32	0.323529	0.00041767	TRUE
g__Faecalicatena	0.31	0.0588235	2.07961e-05	FALSE
g__Saccharomonospora	0.31	0.352941	0.00403669	TRUE
g__Morganella	0.3	0.0294118	4.92673e-06	FALSE
g__TM7x	0.3	0.0588235	3.44965e-05	FALSE
g__Macrococcus	0.3	0.0588235	3.4301e-05	FALSE
g__unclassified_f__Brocadiaceae	0.3	0.0588235	0.000357864	FALSE
g__Micrococcus	0.3	0.117647	7.3639e-05	FALSE
g__Faecalibaculum	0.3	0.323529	0.00110472	TRUE
g__norank_f__Anaerovoracaceae	0.29	0.0882353	0.000212065	FALSE
g__norank_f__Prevotellaceae	0.29	0.235294	0.0012393	FALSE
g__Leyella	0.28	0.176471	0.00124667	FALSE
g__Coprobacillus	0.28	0.0588235	0.000153958	FALSE
g__Campylobacter	0.27	0.0882353	0.000106591	FALSE
g__Faecalicoccus	0.27	0.0882353	0.000133253	FALSE
g__Pusillibacter	0.27	0.382353	0.00388833	TRUE
g__Agathobacter	0.27	0.147059	0.00487744	FALSE
g__Nitrosospira	0.27	0.0882353	1.52298e-05	FALSE
g__Sellimonas	0.27	0.147059	0.000278812	FALSE
g__unclassified_f__Anaerovoracaceae	0.27	0.147059	0.000148421	FALSE
g__Cutibacterium	0.27	0.264706	0.000165131	FALSE
g__Aminipila	0.26	0.0588235	4.08898e-05	FALSE
g__Family_XIII_AD3011_group	0.26	0.117647	0.000200508	FALSE
g__Limosilactobacillus	0.26	0.117647	0.000172801	FALSE
g__Agathobaculum	0.25	0.205882	0.000406047	FALSE
g__Leifsonia	0.25	0.0588235	5.0842e-05	FALSE
g__Tessaracoccus	0.25	0.0588235	7.40632e-05	FALSE
g__unclassified_f__Planococcaceae	0.25	0.323529	0.000673326	TRUE
g__unclassified_f__Atopobiaceae	0.25	0.147059	0.000354952	FALSE
g__Oscillibacter	0.24	0.205882	0.000543659	FALSE
g__Amaricoccus	0.24	0.0588235	0.000164018	FALSE
g__Candidatus_Saccharimonas	0.24	0.0588235	0.000134043	FALSE
g__norank_f__F082	0.23	0.176471	0.000757688	FALSE
g__Sulfurospirillum	0.23	0.0882353	2.19064e-05	FALSE
g__Filomicrobium	0.23	0.323529	0.000597981	TRUE
g__Sphaerobacter	0.23	0.0882353	0.000110668	FALSE
g__Bacteroides	0.23	0.794118	0.0212286	TRUE
g__Arenibacter	0.22	0.323529	0.00141811	TRUE
g__Luteimonas	0.22	0.352941	0.00261405	TRUE
g__Defluviimonas	0.22	0.0588235	6.06655e-05	FALSE
g__Albibacterium	0.22	0.294118	0.00205593	FALSE
g__Ketobacter	0.22	0.294118	0.0238579	FALSE
g__norank_f__Desulfovibrionaceae	0.22	0.0882353	0.000155956	FALSE
g__Solibacillus	0.22	0.323529	0.000587656	TRUE
g__norank_f__Erysipelotrichaceae	0.22	0.235294	0.000351842	FALSE
g__Brachyspira	0.21	0.0882353	5.89038e-05	FALSE
g__Anaerosporobacter	0.21	0.0588235	2.20383e-05	FALSE
g__Tepidiphilus	0.21	0.0588235	1.53623e-05	FALSE
g__norank_o__PeM15	0.21	0.0882353	7.81221e-05	FALSE
g__[Ruminococcus]_gauvreauii_group	0.21	0.117647	5.34045e-05	FALSE
g__[Eubacterium]_ruminantium_group	0.21	0.117647	0.000250228	FALSE
g__Prevotellaceae_UCG-001	0.2	0.176471	0.00258993	FALSE
g__Chryseobacterium	0.2	0.0882353	2.56464e-05	FALSE
g__unclassified_c__Gammaproteobacteria	0.2	0.0882353	8.56397e-06	FALSE
g__Negativibacillus	0.2	0.147059	0.000142255	FALSE
g__GCA-900066575	0.2	0.176471	0.000386461	FALSE
g__Odoribacter	0.19	0.205882	0.000261078	FALSE
g__Ornithinibacillus	0.19	0.294118	0.000387144	FALSE
g__Asticcacaulis	0.19	0.294118	0.00211849	FALSE
g__Klebsiella	0.19	0.205882	0.00159734	FALSE
g__Flavobacterium	0.19	0.441176	0.00112923	TRUE
g__norank_o__RF39	0.18	0.205882	0.00014311	FALSE
g__norank_o__Clostridia_vadinBB60_group	0.18	0.176471	0.000327638	FALSE
g__unclassified_f__Coriobacteriaceae	0.18	0.0882353	0.000119101	FALSE
g__unclassified_o__Oscillospirales	0.18	0.0588235	5.43241e-05	FALSE
g__Anaerostipes	0.18	0.147059	0.000653002	FALSE
g__unclassified_f__Sphingobacteriaceae	0.18	0.294118	0.000598359	FALSE
g__CHKCI001	0.18	0.147059	0.00012934	FALSE
g__alphaI_cluster	0.18	0.0588235	1.62533e-05	FALSE
g__Acetoanaerobium	0.18	0.0882353	6.40579e-05	FALSE
g__norank_f__Actinomycetaceae	0.18	0.0588235	2.11135e-05	FALSE
g__Treponema	0.17	0.176471	0.00248652	FALSE
g__Rahnella	0.17	0.0882353	9.60617e-05	FALSE
g__Lentzea	0.17	0.117647	0.000458745	FALSE
g__Pandoraea	0.17	0.176471	0.000443401	FALSE
g__Nocardiopsis	0.17	0.117647	4.66927e-06	FALSE
g__Roseateles	0.16	0.176471	0.000404652	FALSE
g__[Eubacterium]_brachy_group	0.16	0.176471	0.000603939	FALSE
g__Ferdinandcohnia	0.16	0.323529	0.000571149	TRUE
g__Steroidobacter	0.16	0.352941	0.000437306	TRUE
g__Leadbetterella	0.16	0.294118	0.00163916	FALSE
g__Fusobacterium	0.16	0.0882353	6.4412e-05	FALSE
g__Pelagibacterium	0.16	0.294118	0.000245369	FALSE
g__Helicobacter	0.16	0.147059	9.06787e-05	FALSE
g__Phascolarctobacterium	0.16	0.294118	0.000856246	FALSE
g__Monoglobus	0.16	0.176471	0.000152085	FALSE
g__[Ruminococcus]_gnavus_group	0.15	0.117647	0.000293661	FALSE
g__Butyribacter	0.15	0.0882353	6.24422e-05	FALSE
g__Lachnospiraceae_ND3007_group	0.15	0.0882353	0.000159442	FALSE
g__unclassified_f__Alcaligenaceae	0.15	0.294118	0.00294375	FALSE
g__unclassified_f__Opitutaceae	0.15	0.0882353	2.27826e-05	FALSE
g__Ottowia	0.15	0.0588235	7.98563e-05	FALSE
g__Paraclostridium	0.15	0.0588235	9.64675e-05	FALSE
g__[Streptomyces]_thermoautotrophicus	0.15	0.0882353	8.35938e-06	FALSE
g__Aggregatilinea	0.15	0.117647	0.00010426	FALSE
g__Sphingopyxis	0.15	0.264706	0.000539072	FALSE
g__Enterobacter	0.15	0.117647	8.50575e-05	FALSE
g__Coriobacteriaceae_UCG-002	0.15	0.0882353	5.66683e-05	FALSE
g__Nubsella	0.14	0.117647	7.49791e-05	FALSE
g__Moryella	0.14	0.0882353	5.75786e-05	FALSE
g__NK4A214_group	0.14	0.176471	0.000306911	FALSE
g__Thermopolyspora	0.14	0.0882353	7.23833e-05	FALSE
g__norank_o__Bacteroidales	0.14	0.117647	0.000107471	FALSE
g__unclassified_f__Prevotellaceae	0.14	0.117647	8.82039e-05	FALSE
g__Alkalibaculum	0.14	0.0882353	1.67239e-05	FALSE
g__norank_f__Cyclobacteriaceae	0.14	0.0882353	1.1032e-05	FALSE
g__Psychrobacillus	0.14	0.264706	0.000333208	FALSE
g__Catenibacterium	0.14	0.0882353	3.48515e-05	FALSE
g__Massilia	0.14	0.0882353	6.02219e-05	FALSE
g__Eubacterium	0.14	0.0882353	6.69152e-05	FALSE
g__Cloacibacterium	0.14	0.0588235	4.0282e-05	FALSE
g__Branchiibius	0.14	0.117647	0.000226294	FALSE
g__Acidiferrimicrobium	0.14	0.117647	0.000161286	FALSE
g__Ralstonia	0.13	0.176471	0.000520089	FALSE
g__norank_o__Vampirovibrionales	0.13	0.0882353	1.34857e-05	FALSE
g__Peptococcus	0.13	0.117647	0.000289877	FALSE
g__CAG-352	0.13	0.117647	0.000156334	FALSE
g__Neisseria	0.13	0.0882353	2.66234e-05	FALSE
g__Halocella	0.13	0.0882353	0.000526393	FALSE
g__Parvibaculum	0.13	0.264706	0.000268245	FALSE
g__Desulfovibrio	0.13	0.382353	0.000798988	TRUE
g__Barnesiella	0.12	0.176471	0.0001231	FALSE
g__Mesorhizobium	0.12	0.0882353	7.14587e-05	FALSE
g__Paraprevotella	0.12	0.0882353	4.68648e-05	FALSE
g__Enterocloster	0.12	0.117647	0.000191679	FALSE
g__Finegoldia	0.12	0.0882353	1.57858e-05	FALSE
g__Enorma	0.12	0.117647	0.000166251	FALSE
g__Faecalitalea	0.12	0.147059	0.000545214	FALSE
g__Acutalibacter	0.12	0.176471	0.00035921	FALSE
g__Thauera	0.12	0.0882353	0.000164161	FALSE
g__unclassified_f__Erysipelotrichaceae	0.12	0.0882353	0.000127599	FALSE
g__unclassified_f__Paenibacillaceae	0.12	0.352941	0.00186858	TRUE
g__Gemmiger	0.12	0.235294	0.00120918	FALSE
g__Streptomyces	0.12	0.382353	0.00106264	TRUE
g__Sutterella	0.11	0.117647	0.000690193	FALSE
g__Prevotellaceae_Ga6A1_group	0.11	0.147059	0.000155384	FALSE
g__Lederbergia	0.11	0.294118	0.000745538	FALSE
g__norank_f__Paludibacteraceae	0.11	0.117647	0.00034538	FALSE
g__norank_f__UCG-010	0.11	0.117647	0.000483825	FALSE
g__Weissella	0.11	0.147059	5.92891e-05	FALSE
g__Marvinbryantia	0.11	0.147059	0.000174777	FALSE
g__Roseimarinus	0.11	0.0882353	0.000228199	FALSE
g__Vibrio	0.11	0.0882353	0.00236738	FALSE
g__Lachnospiraceae_NK4A136_group	0.11	0.235294	0.000712555	FALSE
g__unclassified_f__Chthoniobacteraceae	0.11	0.0882353	1.27e-05	FALSE
g__Actinomycetospora	0.11	0.0882353	9.42429e-05	FALSE
g__Paeniglutamicibacter	0.11	0.294118	0.000704843	FALSE
g__norank_f__67-14	0.11	0.235294	0.000104922	FALSE
g__Aminobacter	0.1	0.294118	0.000516774	FALSE
g__norank_f__Cellvibrionaceae	0.1	0.294118	0.000730622	FALSE
g__Aequorivita	0.1	0.264706	0.000820183	FALSE
g__Pseudorhodoferax	0.1	0.0882353	2.63037e-05	FALSE
g__Anaerorhabdus	0.1	0.117647	0.000105349	FALSE
g__Terrimonas	0.1	0.323529	0.000733436	TRUE
g__Faecalimonas	0.09	0.0588235	5.86337e-05	FALSE
g__Fusicatenibacter	0.09	0.0588235	0.000508428	FALSE
g__Ruthenibacterium	0.09	0.0588235	1.54318e-05	FALSE
g__norank_f__Flavobacteriaceae	0.09	0.0588235	4.76682e-05	FALSE
g__Dolosicoccus	0.09	0.0882353	8.69917e-05	FALSE
g__norank_o__Thalassobaculales	0.09	0.0882353	7.43113e-05	FALSE
g__Actinomyces	0.09	0.0882353	3.23102e-05	FALSE
g__Inquilinus	0.09	0.0882353	1.17719e-05	FALSE
g__unclassified_f__Caulobacteraceae	0.09	0.235294	0.000265386	FALSE
g__Agrobacterium	0.09	0.0882353	3.75563e-05	FALSE
g__Rhizorhabdus	0.09	0.0882353	7.51342e-06	FALSE
g__norank_c__Dojkabacteria	0.09	0.0882353	3.57966e-05	FALSE
g__Sandaracinus	0.09	0.235294	7.70766e-05	FALSE
g__Caldicoprobacter	0.09	0.0882353	1.32205e-05	FALSE
g__Anaerotruncus	0.09	0.117647	2.00413e-05	FALSE
g__Collinsella	0.09	0.323529	0.00207395	TRUE
g__Pseudoxanthomonas	0.09	0.294118	0.00105788	FALSE
g__Cytophaga	0.09	0.264706	0.000399683	FALSE
g__Rubellimicrobium	0.09	0.147059	0.000347159	FALSE
g__norank_o__Clostridia_UCG-014	0.09	0.205882	0.000354454	FALSE
g__Paucisalibacillus	0.08	0.352941	0.000429554	TRUE
g__Isosphaera	0.08	0.0588235	2.49668e-05	FALSE
g__Paenarthrobacter	0.08	0.0588235	0.000652603	FALSE
g__Paludisphaera	0.08	0.0588235	3.8382e-05	FALSE
g__Promicromonospora	0.08	0.0588235	0.000182683	FALSE
g__norank_f__Bacillaceae	0.08	0.411765	0.00163484	TRUE
g__Mammaliicoccus	0.08	0.117647	9.80924e-05	FALSE
g__norank_f__LWQ8	0.08	0.264706	7.31271e-05	FALSE
g__Ruminofilibacter	0.08	0.264706	0.000189331	FALSE
g__Rhodoligotrophos	0.08	0.0882353	1.47431e-05	FALSE
g__Olsenella	0.08	0.264706	0.00285004	FALSE
g__Lunatibacter	0.07	0.323529	0.000460626	TRUE
g__Lachnospiraceae_FCS020_group	0.07	0.0882353	6.37331e-05	FALSE
g__Lachnospiraceae_UCG-004	0.07	0.0882353	0.000204815	FALSE
g__[Eubacterium]_ventriosum_group	0.07	0.0882353	0.000181108	FALSE
g__norank_f__A0839	0.07	0.264706	0.000187238	FALSE
g__Vulgatibacter	0.07	0.352941	0.00033428	TRUE
g__Proteiniphilum	0.07	0.0882353	2.1081e-05	FALSE
g__Holdemanella	0.07	0.205882	0.0015468	FALSE
g__Candidimonas	0.07	0.205882	0.00023598	FALSE
g__Chitinophaga	0.07	0.0882353	2.37652e-05	FALSE
g__Williamsia	0.07	0.0882353	2.36628e-05	FALSE
g__unclassified_f__Streptosporangiaceae	0.07	0.0882353	3.53416e-05	FALSE
g__Erysipelotrichaceae_UCG-003	0.07	0.205882	0.0005736	FALSE
g__OM27_clade	0.07	0.0882353	2.20174e-05	FALSE
g__Culicoidibacter	0.07	0.117647	0.000482096	FALSE
g__norank_f__Fibrobacteraceae	0.07	0.147059	5.55474e-05	FALSE
g__norank_o__Frankiales	0.07	0.176471	0.000211444	FALSE
g__Acidovorax	0.06	0.147059	0.000170745	FALSE
g__norank_f__B1-7BS	0.06	0.294118	0.000264332	FALSE
g__Proteiniborus	0.06	0.0882353	8.56556e-05	FALSE
g__Duganella	0.06	0.0882353	3.8742e-05	FALSE
g__Hydrocarboniphaga	0.06	0.0882353	6.7902e-05	FALSE
g__Rouxiella	0.06	0.0882353	0.000338764	FALSE
g__Erythrobacter	0.06	0.0882353	5.45297e-05	FALSE
g__norank_o__Actinomarinales	0.06	0.0882353	2.23736e-05	FALSE
g__Ancylomarina	0.06	0.0882353	0.000312542	FALSE
g__Neochlamydia	0.06	0.0882353	8.47016e-05	FALSE
g__unclassified_c__Limnochordia	0.06	0.0882353	1.77318e-05	FALSE
g__Rhodocytophaga	0.06	0.0882353	0.00015451	FALSE
g__Parasphingorhabdus	0.06	0.147059	2.06348e-05	FALSE
g__Tepidimicrobium	0.06	0.0882353	0.000138829	FALSE
g__Dietzia	0.06	0.117647	0.000102809	FALSE
g__Chungangia	0.06	0.147059	2.84999e-05	FALSE
g__Blautia	0.06	0.441176	0.00621866	TRUE
g__Ramlibacter	0.06	0.176471	7.07314e-05	FALSE
g__norank_f__Micropepsaceae	0.06	0.117647	2.25164e-05	FALSE
g__Faecalibacterium	0.06	0.382353	0.00538513	TRUE
g__Anaerobutyricum	0.06	0.411765	0.00315514	TRUE
g__Flavonifractor	0.06	0.205882	0.00019273	FALSE
g__Carnobacterium	0.06	0.323529	0.00114568	TRUE
g__Anaerotignum	0.06	0.117647	0.000101928	FALSE
g__C1-B045	0.06	0.264706	0.000232663	FALSE
g__unclassified_f__Sutterellaceae	0.06	0.205882	0.000515308	FALSE
g__Oribacterium	0.05	0.147059	0.000347944	FALSE
g__Slackia	0.05	0.117647	0.000229104	FALSE
g__Cytobacillus	0.05	0.0588235	2.40359e-05	FALSE
g__Domibacillus	0.05	0.0588235	9.37075e-06	FALSE
g__Siminovitchia	0.05	0.0588235	1.14802e-05	FALSE
g__Brevibacillus	0.05	0.264706	0.000288369	FALSE
g__Intestinimonas	0.05	0.147059	0.000380949	FALSE
g__Parapedobacter	0.05	0.264706	0.000179788	FALSE
g__Tractidigestivibacter	0.05	0.117647	6.82148e-05	FALSE
g__Cumulibacter	0.05	0.0882353	1.22613e-05	FALSE
g__norank_f__PHOS-HE36	0.05	0.0882353	3.36812e-05	FALSE
g__Longivirga	0.05	0.117647	9.61498e-05	FALSE
g__Leptolyngbya_ANT.L52.2	0.05	0.117647	0.000126629	FALSE
g__Microvirga	0.05	0.323529	0.000980285	TRUE
g__norank_o__Microtrichales	0.05	0.147059	2.12207e-05	FALSE
g__Pseudofulvimonas	0.05	0.294118	0.00127038	FALSE
g__norank_f__Pseudobdellovibrionaceae	0.05	0.147059	4.09633e-05	FALSE
g__Sneathiella	0.05	0.147059	2.60875e-05	FALSE
g__Zhengella	0.05	0.0882353	2.1079e-05	FALSE
g__FFCH7168	0.05	0.264706	0.000586838	FALSE
g__norank_f__Eubacteriaceae	0.05	0.0882353	0.000147836	FALSE
g__Candidatus_Hepatoplasma	0.05	0.117647	0.00169261	FALSE
g__norank_c__Sericytochromatia	0.05	0.235294	0.00018552	FALSE
g__Limnothrix	0.05	0.0882353	0.00012036	FALSE
g__Thermobifida	0.05	0.441176	0.00211684	TRUE
g__Akkermansia	0.05	0.264706	0.000553457	FALSE
g__norank_f__Muribaculaceae	0.05	0.5	0.00332948	TRUE
g__Curvibacter	0.04	0.147059	0.000279751	FALSE
g__Fournierella	0.04	0.117647	0.000243338	FALSE
g__Sphaerochaeta	0.04	0.147059	0.000148686	FALSE
g__unclassified_f__Spirochaetaceae	0.04	0.147059	0.000105298	FALSE
g__Actinomadura	0.04	0.264706	0.00074583	FALSE
g__Lysobacter	0.04	0.235294	0.000244653	FALSE
g__Lactovum	0.04	0.0882353	2.51686e-05	FALSE
g__norank_o__Rickettsiales	0.04	0.0882353	7.79709e-05	FALSE
g__Tyzzerella	0.04	0.0882353	0.00036646	FALSE
g__Aquihabitans	0.04	0.0882353	9.43874e-06	FALSE
g__Flavimobilis	0.04	0.205882	0.000141314	FALSE
g__norank_f__Microscillaceae	0.04	0.294118	0.000680852	FALSE
g__Petrimonas	0.04	0.0882353	3.98011e-05	FALSE
g__norank_f__Comamonadaceae	0.04	0.0882353	2.97631e-05	FALSE
g__UCG-002	0.04	0.235294	0.00112191	FALSE
g__Aeromicrobium	0.04	0.205882	0.000111913	FALSE
g__Bauldia	0.04	0.176471	0.000115826	FALSE
g__Geminicoccus	0.04	0.176471	0.000116955	FALSE
g__Citricoccus	0.04	0.235294	0.000171737	FALSE
g__Confluentibacter	0.04	0.264706	0.00030927	FALSE
g__norank_f__Mycoplasmataceae	0.04	0.117647	0.00399657	FALSE
g__BIyi10	0.04	0.264706	0.000169656	FALSE
g__Thermomonospora	0.04	0.294118	0.000226653	FALSE
g__Sporosarcina	0.04	0.411765	0.00329156	TRUE
g__Brachybacterium	0.04	0.205882	0.000175228	FALSE
g__Candidatus_Microthrix	0.04	0.117647	2.2257e-05	FALSE
g__norank_f__Microtrichaceae	0.04	0.235294	0.000151876	FALSE
g__unclassified_o__Flavobacteriales	0.04	0.0882353	5.96086e-05	FALSE
g__Ruminococcus	0.04	0.264706	0.00073127	FALSE
g__Georgenia	0.04	0.294118	0.00105668	FALSE
g__Bilophila	0.03	0.117647	0.000255019	FALSE
g__CAG-56	0.03	0.117647	0.000286888	FALSE
g__Lachnospira	0.03	0.117647	0.000222571	FALSE
g__Megamonas	0.03	0.117647	0.000262425	FALSE
g__norank_f__Peptococcaceae	0.03	0.147059	0.000135456	FALSE
g__Neobacillus	0.03	0.264706	0.000502409	FALSE
g__unclassified_f__Oxalobacteraceae	0.03	0.235294	0.000178017	FALSE
g__Herbinix	0.03	0.117647	2.31601e-05	FALSE
g__Persicitalea	0.03	0.294118	0.000408049	FALSE
g__norank_f__Steroidobacteraceae	0.03	0.0882353	5.43884e-05	FALSE
g__Gelidibacter	0.03	0.0882353	8.86072e-05	FALSE
g__Oligoflexus	0.03	0.0882353	5.13134e-05	FALSE
g__norank_f__Thermoactinomycetaceae	0.03	0.235294	0.000202594	FALSE
g__norank_o__R7C24	0.03	0.235294	0.000250916	FALSE
g__Haemophilus	0.03	0.117647	3.8158e-05	FALSE
g__Saccharibacillus	0.03	0.0882353	9.3319e-05	FALSE
g__Brucella	0.03	0.0882353	0.000261436	FALSE
g__Limnobaculum	0.03	0.117647	0.00141523	FALSE
g__Pseudarthrobacter	0.03	0.0882353	3.79716e-05	FALSE
g__unclassified_f__Beijerinckiaceae	0.03	0.147059	4.92058e-05	FALSE
g__unclassified_f__Cellulomonadaceae	0.03	0.0882353	1.61416e-05	FALSE
g__unclassified_f__Steroidobacteraceae	0.03	0.0882353	2.88737e-05	FALSE
g__unclassified_c__Bacteroidia	0.03	0.205882	0.000206183	FALSE
g__Sumerlaea	0.03	0.0882353	1.99829e-05	FALSE
g__Glutamicibacter	0.03	0.264706	0.00103047	FALSE
g__Ammoniphilus	0.03	0.264706	0.000351993	FALSE
g__Leucobacter	0.03	0.205882	0.000116882	FALSE
g__Hirschia	0.03	0.264706	0.000184993	FALSE
g__norank_f__Alcaligenaceae	0.03	0.323529	0.000383489	TRUE
g__Achromobacter	0.03	0.823529	0.402725	TRUE
g__Laceyella	0.03	0.147059	5.85229e-05	FALSE
g__Gracilibacillus	0.03	0.264706	0.000179107	FALSE
g__Sporocytophaga	0.03	0.0882353	1.97511e-05	FALSE
g__Candidatus_Omnitrophus	0.03	0.205882	0.000127801	FALSE
g__Jeotgalibaca	0.03	0.264706	0.000547066	FALSE
g__unclassified_f__Micromonosporaceae	0.03	0.205882	5.31993e-05	FALSE
g__Trichococcus	0.03	0.382353	0.00303247	TRUE
g__Pygmaiobacter	0.03	0.176471	0.000245726	FALSE
g__Camelimonas	0.03	0.205882	0.000194762	FALSE
g__Dubosiella	0.03	0.323529	0.00224391	TRUE
g__unclassified_f__Bacillaceae	0.03	0.470588	0.00167408	TRUE
g__Cetobacterium	0.03	0.117647	0.0003309	FALSE
g__norank_o__Lysobacterales	0.03	0.117647	2.16558e-05	FALSE
g__Jeotgalicoccus	0.02	0.0882353	1.08403e-05	FALSE
g__Lautropia	0.02	0.0882353	1.10262e-05	FALSE
g__Niallia	0.02	0.0882353	1.73171e-05	FALSE
g__norank_f__Ilumatobacteraceae	0.02	0.0882353	2.07401e-05	FALSE
g__norank_f__Oligoflexaceae	0.02	0.0882353	1.33507e-05	FALSE
g__norank_o__0319-6G20	0.02	0.0882353	1.36037e-05	FALSE
g__norank_o__Kapabacteriales	0.02	0.0882353	7.66888e-06	FALSE
g__unclassified_f__Myxococcaceae	0.02	0.0882353	3.47297e-05	FALSE
g__unclassified_f__Polyangiaceae	0.02	0.0882353	9.1308e-05	FALSE
g__unclassified_o__Microtrichales	0.02	0.0882353	1.23469e-05	FALSE
g__[Clostridium]_innocuum_group	0.02	0.117647	4.6139e-05	FALSE
g__Allohahella	0.02	0.264706	0.000484515	FALSE
g__Myroides	0.02	0.117647	0.000725194	FALSE
g__Cavicella	0.02	0.117647	3.11629e-05	FALSE
g__Tissierella	0.02	0.205882	0.000165228	FALSE
g__Planktosalinus	0.02	0.117647	7.06275e-05	FALSE
g__norank_f__Methyloligellaceae	0.02	0.0882353	1.23104e-05	FALSE
g__Candidatus_Bacilloplasma	0.02	0.117647	0.00644296	FALSE
g__Diaphorobacter	0.02	0.117647	1.68539e-05	FALSE
g__Thermostaphylospora	0.02	0.264706	0.000453903	FALSE
g__norank_f__Rhodocyclaceae	0.02	0.0882353	1.50973e-05	FALSE
g__Paenochrobactrum	0.02	0.0882353	2.05341e-05	FALSE
g__Paeniclostridium	0.02	0.117647	0.000204821	FALSE
g__Segatella	0.02	0.352941	0.00682585	TRUE
g__norank_f__NS9_marine_group	0.02	0.352941	0.00105104	TRUE
g__Chelativorans	0.02	0.294118	0.000227328	FALSE
g__Salinispora	0.02	0.117647	5.4465e-05	FALSE
g__unclassified_f__Methylophilaceae	0.02	0.205882	0.000286541	FALSE
g__norank_f__Lysobacteraceae	0.02	0.294118	0.00134417	FALSE
g__Reyranella	0.02	0.176471	4.13951e-05	FALSE
g__Schinkia	0.02	0.0882353	2.12239e-05	FALSE
g__norank_o__MBA03	0.02	0.0882353	1.30832e-05	FALSE
g__unclassified_o__Pseudomonadales	0.02	0.205882	0.000213376	FALSE
g__norank_f__Chitinophagaceae	0.02	0.176471	9.45527e-05	FALSE
g__Gulosibacter	0.02	0.176471	2.17873e-05	FALSE
g__Pseudactinotalea	0.02	0.117647	4.10964e-05	FALSE
g__norank_f__Parachlamydiaceae	0.02	0.117647	0.000140084	FALSE
g__norank_f__Saprospiraceae	0.02	0.117647	6.68281e-05	FALSE
g__unclassified_f__Cyclobacteriaceae	0.02	0.176471	4.61537e-05	FALSE
g__Gemmatimonas	0.02	0.117647	3.87298e-05	FALSE
g__norank_f__Solirubrobacteraceae	0.02	0.205882	0.00013368	FALSE
g__Nocardioides	0.02	0.147059	0.000151918	FALSE
g__norank_f__D05-2	0.02	0.176471	0.000152715	FALSE
g__Pusillimonas	0.02	0.294118	0.00140926	FALSE
g__Shinella	0.02	0.323529	0.000578039	TRUE
g__Ellin6067	0.02	0.0882353	3.12982e-05	FALSE
g__Lactiplantibacillus	0.02	0.176471	9.7994e-05	FALSE
g__Sphaerimonospora	0.02	0.117647	4.47666e-05	FALSE
g__norank_o__Chitinophagales	0.02	0.205882	5.75441e-05	FALSE
g__Desemzia	0.02	0.235294	0.000385393	FALSE
g__unclassified_f__Lysobacteraceae	0.02	0.235294	7.80041e-05	FALSE
g__Arcticibacter	0.02	0.205882	0.000607308	FALSE
g__Brevundimonas	0.02	0.5	0.00266802	TRUE
g__Pedobacter	0.02	0.823529	0.0628193	TRUE
g__Staphylococcus	0.02	0.117647	9.86526e-05	FALSE
g__Planifilum	0.02	0.176471	5.62142e-05	FALSE
g__Escherichia-Shigella	0.02	0.470588	0.00560129	TRUE
g__Janthinobacterium	0.02	0.176471	0.000106179	FALSE
g__norank_f__env.OPS_17	0.02	0.117647	3.40988e-05	FALSE
g__unclassified_f__Xanthobacteraceae	0.02	0.411765	0.000779208	TRUE
g__norank_f__Methylococcaceae	0.02	0.382353	0.00123341	TRUE
g__Pseudomonas	0.02	1	0.0521583	TRUE
g__Aquamicrobium	0.01	0.147059	3.79357e-05	FALSE
g__Pseudorhodoplanes	0.01	0.117647	4.71876e-05	FALSE
g__Litorilinea	0.01	0.147059	4.49397e-05	FALSE
g__unclassified_c__Acidobacteriae	0.01	0.117647	4.87105e-05	FALSE
g__Puia	0.01	0.264706	0.000489085	FALSE
g__unclassified_f__Gemmatimonadaceae	0.01	0.205882	0.000113922	FALSE
g__Constrictibacter	0.01	0.147059	9.12743e-05	FALSE
g__Pedomicrobium	0.01	0.147059	5.99628e-05	FALSE
g__norank_f__Sphingobacteriaceae	0.01	0.117647	2.51943e-05	FALSE
g__norank_f__Longimicrobiaceae	0.01	0.294118	0.000496452	FALSE
g__Nannocystis	0.01	0.147059	9.40961e-05	FALSE
g__Hydrogenophaga	0.01	0.147059	0.000100217	FALSE
g__Paenalcaligenes	0.01	0.117647	3.32539e-05	FALSE
g__Pseudolabrys	0.01	0.147059	8.19953e-05	FALSE
g__norank_o__Micavibrionales	0.01	0.264706	0.000174031	FALSE
g__Opitutus	0.01	0.235294	0.000563283	FALSE
g__Pontibacter	0.01	0.205882	0.000329347	FALSE
g__norank_f__Weeksellaceae	0.01	0.117647	5.17426e-05	FALSE
g__norank_f__A4b	0.01	0.147059	0.00010879	FALSE
g__norank_o__Absconditabacteriales_(SR1)	0.01	0.147059	0.000244377	FALSE
g__Exiguobacterium	0.01	0.147059	0.000131721	FALSE
g__Turicibacter	0.01	0.441176	0.00140915	TRUE
g__Arthrobacter	0.01	0.323529	0.000774004	TRUE
g__norank_f__Lachnospiraceae	0.01	0.323529	0.000259815	TRUE
g__DSSF69	0.01	0.323529	0.000378546	TRUE
g__Mesobacillus	0.01	0.176471	0.000111428	FALSE
g__Phenylobacterium	0.01	0.235294	0.000128118	FALSE
g__Simplicispira	0.01	0.176471	0.000293788	FALSE
g__norank_c__S0134_terrestrial_group	0.01	0.264706	0.000613842	FALSE
g__norank_f__Demequinaceae	0.01	0.176471	7.19704e-05	FALSE
g__Denitratisoma	0.01	0.117647	8.68645e-05	FALSE
g__Macellibacteroides	0.01	0.205882	0.000135374	FALSE
g__norank_f__Hyphomicrobiales_	0.01	0.147059	5.14029e-05	FALSE
g__Fuscovulum	0.01	0.264706	0.000145385	FALSE
g__Sinibacillus	0.01	0.352941	0.000554085	TRUE
g__norank_f__AKYH767	0.01	0.117647	0.00011189	FALSE
g__unclassified_f__Saccharimonadaceae	0.01	0.117647	2.59801e-05	FALSE
g__Arcobacter	0.01	0.205882	0.000266178	FALSE
g__norank_o__Granulosicoccales	0.01	0.176471	5.21242e-05	FALSE
g__Atopostipes	0.01	0.147059	2.63587e-05	FALSE
g__Sanguibacter	0.01	0.205882	0.000701648	FALSE
g__unclassified_f__Devosiaceae	0.01	0.205882	0.000238629	FALSE
g__norank_o__Rhodospirillales	0.01	0.235294	5.42203e-05	FALSE
g__unclassified_f__Yersiniaceae	0.01	0.117647	0.000318608	FALSE
g__Oerskovia	0.01	0.176471	0.000189786	FALSE
g__Proteiniclasticum	0.01	0.147059	0.000313166	FALSE
g__Pueribacillus	0.01	0.264706	0.000284061	FALSE
g__Pseudohongiella	0.01	0.235294	0.000119702	FALSE
g__Lactococcus	0.01	0.382353	0.000719569	TRUE
g__Pantoea	0.01	0.117647	0.000237067	FALSE
g__unclassified_f__Microbacteriaceae	0.01	0.411765	0.000942031	TRUE
g__Intestinibacter	0.01	0.235294	0.000273869	FALSE
g__unclassified_f__Chitinophagaceae	0.01	0.382353	0.000296232	TRUE
g__Acetitomaculum	0.01	0.117647	4.07994e-05	FALSE
g__Advenella	0.01	0.176471	0.000513344	FALSE
g__Kaistia	0.01	0.264706	0.00043473	FALSE
g__unclassified_f__Sphingomonadaceae	0.01	0.382353	0.000825938	TRUE
g__Arenimonas	0.01	0.323529	0.000417141	TRUE
g__Bifidobacterium	0.01	0.529412	0.00376093	TRUE
g__Lachnospiraceae_NK3A20_group	0.01	0.147059	0.00010915	FALSE
g__Litchfieldia	0.01	0.205882	0.000102227	FALSE
g__Moheibacter	0.01	0.411765	0.000637964	TRUE
g__unclassified_f__Hyphomicrobiaceae	0.01	0.205882	0.000101573	FALSE
g__Dokdonella	0.01	0.147059	4.20975e-05	FALSE
g__Enteractinococcus	0.01	0.235294	0.000113674	FALSE
g__Novosphingobium	0.01	0.235294	0.000255847	FALSE
g__unclassified_o__Enterobacterales	0.01	0.147059	0.00024078	FALSE
g__Anaeromyxobacter	0.01	0.147059	3.64145e-05	FALSE
g__Chelatococcus	0.01	0.147059	0.000225676	FALSE
g__Sphingobacterium	0.01	0.411765	0.0035762	TRUE
g__Bacillus	0.01	0.588235	0.0049872	TRUE
g__unclassified_f__Erwiniaceae	0.01	0.147059	0.000287166	FALSE
g__Methylobacterium	0.01	0.323529	0.000115012	TRUE
g__Defluviicoccus	0.01	0.176471	5.42378e-05	FALSE
g__Nonomuraea	0	0.235294	0.000413623	FALSE
g__norank_f__Opitutaceae	0	0.117647	1.86278e-05	FALSE
g__Aestuariicella	0	0.147059	0.000216511	FALSE
g__Myxococcus	0	0.147059	9.78293e-05	FALSE
g__Pseudaminobacter	0	0.147059	3.31266e-05	FALSE
g__Psychrobacter	0	0.176471	0.00108927	FALSE
g__Alcanivorax	0	0.117647	3.29393e-05	FALSE
g__Flavitalea	0	0.147059	0.000132809	FALSE
g__Phaselicystis	0	0.205882	0.000123153	FALSE
g__Pseudopedobacter	0	0.117647	5.04728e-05	FALSE
g__Agromyces	0	0.147059	7.87646e-05	FALSE
g__Compostibacillus	0	0.0882353	0.000412164	FALSE
g__Cohnella	0	0.0882353	1.75422e-05	FALSE
g__LD29	0	0.0882353	0.000168105	FALSE
g__Micropepsis	0	0.0882353	1.74392e-05	FALSE
g__Alkaliphilus	0	0.176471	5.99029e-05	FALSE
g__Croceibacterium	0	0.147059	0.000145761	FALSE
g__Hyphomonas	0	0.205882	0.000143491	FALSE
g__Castellaniella	0	0.176471	9.25906e-05	FALSE
g__Nocardia	0	0.264706	0.00108685	FALSE
g__Kocuria	0	0.235294	0.000249373	FALSE
g__norank_f__Fodinicurvataceae	0	0.205882	0.0012172	FALSE
g__norank_f__Paenibacillaceae	0	0.147059	6.17853e-05	FALSE
g__Herminiimonas	0	0.117647	3.16721e-05	FALSE
g__Nitrosomonas	0	0.176471	0.000132664	FALSE
g__Rhizorhapis	0	0.176471	0.000317446	FALSE
g__Rhodopseudomonas	0	0.117647	2.30171e-05	FALSE
g__Alkalihalophilus	0	0.147059	8.0016e-05	FALSE
g__norank_f__211ds20	0	0.147059	0.000112231	FALSE
g__Pseudochrobactrum	0	0.147059	7.7513e-05	FALSE
g__Prosthecobacter	0	0.117647	7.85902e-06	FALSE
g__norank_f__Caldilineaceae	0	0.264706	6.03162e-05	FALSE
g__norank_f__Hydrogenedensaceae	0	0.117647	0.000188089	FALSE
g__Bhargavaea	0	0.117647	3.28841e-05	FALSE
g__Thermoactinomyces	0	0.147059	7.66321e-05	FALSE
g__norank_o__Candidatus_Kaiserbacteria	0	0.117647	5.17718e-05	FALSE
g__norank_f__Phycisphaeraceae	0	0.176471	3.46291e-05	FALSE
g__Fermentimonas	0	0.205882	0.000177523	FALSE
g__Cellulomonas	0	0.176471	0.000188927	FALSE
g__Shewanella	0	0.352941	0.00360221	TRUE
g__norank_c__Eremiobacteria	0	0.294118	0.000243915	FALSE
g__Caldalkalibacillus	0	0.205882	9.04587e-05	FALSE
g__Peredibacter	0	0.235294	0.000167719	FALSE
g__Symbiobacterium	0	0.176471	3.31599e-05	FALSE
g__unclassified_f__Intrasporangiaceae	0	0.147059	0.000266317	FALSE
g__Caulobacter	0	0.352941	0.000248389	TRUE
g__Romboutsia	0	0.529412	0.00632607	TRUE
g__Roseburia	0	0.294118	0.00243934	FALSE
g__unclassified_f__Paracoccaceae	0	0.294118	0.000230034	FALSE
g__Chthoniobacter	0	0.205882	0.000102803	FALSE
g__Gemmobacter	0	0.176471	2.56754e-05	FALSE
g__Novibacillus	0	0.205882	9.41912e-05	FALSE
g__norank_f__Rhodothermaceae	0	0.176471	6.89334e-05	FALSE
g__Dorea	0	0.323529	0.0022347	TRUE
g__Herbaspirillum	0	0.323529	0.00326712	TRUE
g__Taibaiella	0	0.176471	8.01102e-05	FALSE
g__norank_f__Spirosomataceae	0	0.205882	0.000107689	FALSE
g__unclassified_f__Butyricicoccaceae	0	0.235294	0.000902169	FALSE
g__Aeromonas	0	0.411765	0.00482466	TRUE
g__Bosea	0	0.294118	0.000220659	FALSE
g__Thermoflavimicrobium	0	0.147059	5.90497e-05	FALSE
g__norank_f__BIrii41	0	0.176471	0.000881414	FALSE
g__norank_f__Roseiflexaceae	0	0.235294	0.000350595	FALSE
g__Comamonas	0	0.441176	0.0026773	TRUE
g__SM1A02	0	0.147059	3.64618e-05	FALSE
g__Skermanella	0	0.235294	0.000667449	FALSE
g__unclassified_c__Bacilli	0	0.411765	0.00104309	TRUE
g__Alcaligenes	0	0.147059	8.28964e-05	FALSE
g__Anaerocolumna	0	0.264706	0.000156012	FALSE
g__Blastococcus	0	0.411765	0.00105838	TRUE
g__Dysgonomonas	0	0.441176	0.0014368	TRUE
g__Hyphomicrobium	0	0.352941	0.000349738	TRUE
g__OLB8	0	0.176471	0.000255742	FALSE
g__Thermomonas	0	0.235294	0.000447938	FALSE
g__norank_f__Rhodanobacteraceae	0	0.176471	0.000189637	FALSE
g__Aquabacterium	0	0.352941	0.0013747	TRUE
g__Bordetella	0	0.235294	9.27723e-05	FALSE
g__Cellulosimicrobium	0	0.294118	0.000185748	FALSE
g__Demequina	0	0.147059	0.000101753	FALSE
g__Lactobacillus	0	0.676471	0.00472501	TRUE
g__Microbacterium	0	0.205882	9.29503e-05	FALSE
g__Pseudogracilibacillus	0	0.264706	0.000168749	FALSE
g__Saccharopolyspora	0	0.176471	0.00107214	FALSE
g__Stenotrophomonas	0	0.588235	0.00717276	TRUE
g__Terrisporobacter	0	0.147059	0.000220913	FALSE
g__norank_f__Haliangiaceae	0	0.147059	3.90515e-05	FALSE
g__norank_o__Saccharimonadales	0	0.205882	4.86444e-05	FALSE
g__norank_o__WN-HWB-116	0	0.147059	7.82583e-05	FALSE
g__unclassified_f__Lachnospiraceae	0	0.558824	0.00445102	TRUE
g__Enterococcus	0	0.705882	0.00483355	TRUE
g__Ligilactobacillus	0	0.529412	0.00176302	TRUE
g__Limnobacter	0	0.294118	0.000147614	FALSE
g__Luteolibacter	0	0.205882	5.39858e-05	FALSE
g__OLB13	0	0.205882	0.000184053	FALSE
g__Peribacillus	0	0.205882	9.52158e-05	FALSE
g__Sphingobium	0	0.294118	0.000149976	FALSE
g__Bdellovibrio	0	0.264706	0.000156303	FALSE
g__IMCC26207	0	0.205882	9.03046e-05	FALSE
g__Lachnoclostridium	0	0.323529	0.000321531	TRUE
g__Salmonella	0	0.264706	0.000188465	FALSE
g__Streptococcus	0	0.382353	0.000680069	TRUE
g__Truepera	0	0.323529	0.000315167	TRUE
g__unclassified_c__Alphaproteobacteria	0	0.382353	0.00100998	TRUE
g__unclassified_o__Micrococcales	0	0.294118	0.000958603	FALSE
g__Bradyrhizobium	0	0.323529	0.000214147	TRUE
g__Gordonia	0	0.176471	0.000238606	FALSE
g__Legionella	0	0.235294	0.000123049	FALSE
g__Mycobacterium	0	0.382353	0.000404977	TRUE
g__Paracoccus	0	0.441176	0.00104201	TRUE
g__Priestia	0	0.294118	0.000215056	FALSE
g__Rhizobium	0	0.235294	9.83535e-05	FALSE
g__norank_f__AKYG1722	0	0.235294	0.000122129	FALSE
g__norank_f__DEV007	0	0.264706	9.38885e-05	FALSE
g__norank_f__Gemmatimonadaceae	0	0.235294	0.000162473	FALSE
g__norank_f__Limnochordaceae	0	0.264706	0.000251493	FALSE
g__norank_f__Pedosphaeraceae	0	0.205882	6.18577e-05	FALSE
g__unclassified_f__Enterobacteriaceae	0	0.794118	0.00784005	TRUE
g__unclassified_f__Micrococcaceae	0	0.529412	0.00450609	TRUE
g__unclassified_o__Hyphomicrobiales	0	0.264706	0.0001662	FALSE
g__unclassified_p__Pseudomonadota	0	0.676471	0.00297828	TRUE
g__Acinetobacter	0	0.794118	0.00337012	TRUE
g__Algoriphagus	0	0.205882	0.000159109	FALSE
g__Ammoniibacillus	0	0.294118	0.000330245	FALSE
g__Clostridium	0	0.647059	0.00284307	TRUE
g__Corynebacterium	0	0.470588	0.000354273	TRUE
g__Rhodococcus	0	0.794118	0.00331272	TRUE
g__Sphingomonas	0	0.647059	0.000843875	TRUE
g__Succinivibrionaceae_UCG-001	0	0.176471	0.000145016	FALSE
g__TM7a	0	0.294118	0.000362271	FALSE
g__Ureibacillus	0	0.352941	0.000655089	TRUE
g__norank_c__Bacilli	0	0.235294	0.000163237	FALSE
g__unclassified_f__Comamonadaceae	0	0.647059	0.00326218	TRUE
g__unclassified_k__norank_d__Bacteria	0	0.647059	0.0163614	TRUE

## Sheet: NC final robust
Table S7: Patient-level bootstrap stability analysis of correlation networks and robust core nodes in NC and early-stage LUAD tissues.
genus	freq_core	freq_hub	freq_bridge	prevalence	mean_rel_abundance	pass_bio	degree	closeness	betweenness	coreness	composite	role	P_participation
g__Pedobacter	0.76	0.07	0.43	0.823529	0.0560795	TRUE	12	0.417179	0.0219462	8	0.547619	connector	0.916076
g__Achromobacter	0.71	0.05	0.41	0.823529	0.441526	TRUE	11	0.416991	0.00662526	8	0.485714	connector	0.908587

## Sheet: LUAD final robust
Table S7: Patient-level bootstrap stability analysis of correlation networks and robust core nodes in NC and early-stage LUAD tissues.
genus	freq_core	freq_hub	freq_bridge	prevalence	mean_rel_abundance	pass_bio	degree	closeness	betweenness	coreness	composite	role	P_participation
g__Planococcus	0.71	0.27	0.67	0.323529	0.00152626	TRUE	38	0.820199	0.00702371	30	0.887255	connector	0.973519
g__unclassified_f__Rhizobiaceae	0.63	0.13	0.41	0.441176	0.0086591	TRUE	38	0.792492	0.0144864	30	0.857843	connector	0.973566
