# Supplementary material for: Lung microbiota analysis in early-stage lung adenocarcinoma
Source: Microbiol Spectr. 2026 Mar 30;14(5):e01987-25. doi: 10.1128/spectrum.01987-25 (PMC13141924; doi:10.1128/spectrum.01987-25)
Supplement: Table S8 — PICRUSt2-inferred functional associations between NC and early-stage LUAD tissues at KEGG Level 3 pathway, KO, and module levels, including multiple-testing results. [file spectrum.01987-25-s0008.xlsx]

## Sheet: stability-selected KO
Table S8: PICRUSt2-inferred KEGG Level 3 pathwaysKOmodule-level associations in NC and early-stage LUAD tissues.
KO ID	Description	Direction	beta median	sign consistency	beta min	beta max	Beta CLR	Pvalue	FDR	Module
K02545	penicillin-binding protein 2 prime [EC:3.4.16.4]	down in cancer	-3.52782	1	-4.14586	-2.93602	-3.54969	0.00377979	0.0948606	BetaLactam
K12552	penicillin-binding protein 1 [EC:3.4.-.-]	down in cancer	-1.80528	1	-2.13738	-1.23332	-1.78368	0.0920563	0.691098	BetaLactam
K12556	penicillin-binding protein 2X	down in cancer	-1.54216	1	-1.95733	-0.89583	-1.52341	0.0927626	0.692399	BetaLactam
K00687	penicillin-binding protein 2B	down in cancer	-1.29198	1	-1.71257	-1.0568	-1.28673	0.0546933	0.528589	BetaLactam
K08384	stage V sporulation protein D (sporulation-specific penicillin-binding protein)	up in cancer	1.15559	1	0.603897	1.42	1.15182	0.157679	0.883818	BetaLactam
K12674	(carboxyethyl)arginine beta-lactam-synthase [EC:6.3.3.4]	up in cancer	1.11605	1	0.0779561	1.30763	1.1107	0.102502	0.721035	BetaLactam
K01060	cephalosporin-C deacetylase [EC:3.1.1.41]	up in cancer	0.995283	1	0.749066	1.1564	1.00537	0.0444653	0.480472	BetaLactam
K02172	bla regulator protein blaR1	down in cancer	-0.840704	1	-1.27471	-0.558841	-0.841498	0.29916	0.999989	BetaLactam
K05364	penicillin-binding protein A	up in cancer	0.69189	1	0.320994	0.897094	0.686707	0.196041	0.971922	BetaLactam
K12553	penicillin-binding protein 3 [EC:3.4.-.-]	down in cancer	-0.603712	0.972973	-1.04173	0.850405	-0.606885	0.583756	0.999989	BetaLactam
K02546	BlaI family transcriptional regulator, methicillin resistance regulatory protein	down in cancer	-0.586327	1	-0.837039	-0.163788	-0.599792	0.271232	0.999989	BetaLactam
K02171	BlaI family transcriptional regulator, penicillinase repressor	down in cancer	-0.525306	1	-0.962548	-0.20278	-0.534515	0.497695	0.999989	BetaLactam
K07261	penicillin-insensitive murein DD-endopeptidase [EC:3.4.24.-]	up in cancer	0.483054	1	0.0706067	0.698939	0.48732	0.362694	0.999989	BetaLactam
K18098	LuxR family transcriptional regulator, quorum-sensing system regulator BjaR1	up in cancer	1.89684	1	1.57929	2.26503	1.92691	0.0445598	0.480527	Biofilm_QS
K13650	MqsR-controlled colanic acid and biofilm protein A	down in cancer	-1.81001	1	-2.25127	-1.57244	-1.83978	0.083443	0.661086	Biofilm_QS
K19449	XRE family transcriptional regulator, master regulator for biofilm formation	up in cancer	1.34529	1	0.680182	1.70706	1.35342	0.163956	0.90728	Biofilm_QS
K14986	two-component system, LuxR family, sensor kinase FixL [EC:2.7.13.3]	up in cancer	1.33736	1	0.845887	1.92523	1.36011	0.172186	0.921121	Biofilm_QS
K18304	LuxR family transcriptional regulator, quorum-sensing system regulator LasR	up in cancer	1.27193	1	1.05499	1.76993	1.32589	0.175108	0.921121	Biofilm_QS
K11712	two-component system, LuxR family, response regulator DctR	up in cancer	1.14384	1	0.681658	1.53162	1.16558	0.232277	0.999989	Biofilm_QS
K01994	LuxR family transcriptional regulator, transcriptional regulator of spore coat protein	up in cancer	1.13007	1	0.699029	1.41985	1.13826	0.101676	0.720999	Biofilm_QS
K16247	LuxR family transcriptional regulator, glucitol operon activator	down in cancer	-0.978467	1	-1.29168	-0.756353	-1.00795	0.111546	0.755291	Biofilm_QS
K12148	biofilm regulator BssS	down in cancer	-0.884541	1	-1.32592	-0.68007	-0.898261	0.201486	0.971922	Biofilm_QS
K11711	two-component system, LuxR family, sensor histidine kinase DctS [EC:2.7.13.3]	up in cancer	0.867493	1	0.36319	1.24596	0.889773	0.350332	0.999989	Biofilm_QS
K14978	two-component system, LuxR family, secretion system sensor histidine kinase SsrA	down in cancer	-0.81297	1	-1.24594	-0.529285	-0.808797	0.355058	0.999989	Biofilm_QS
K19666	LuxR family transcriptional regulator, quorum-sensing system regulator SolR	up in cancer	0.805706	1	0.497476	1.15745	0.802266	0.348145	0.999989	Biofilm_QS
K11937	biofilm PGA synthesis protein PgaD	down in cancer	-0.799283	1	-0.910907	-0.609067	-0.794664	0.128733	0.795505	Biofilm_QS
K19731	LuxR family transcriptional regulator, quorum-sensing system regulator CciR	down in cancer	-0.760335	1	-1.54885	-0.336196	-0.743279	0.424917	0.999989	Biofilm_QS
K13041	two-component system, LuxR family, response regulator TtrR	down in cancer	-0.630356	1	-1.05599	-0.40652	-0.646213	0.402268	0.999989	Biofilm_QS
K19334	biofilm protein TabA	down in cancer	-0.627406	1	-1.14602	-0.416478	-0.660388	0.381411	0.999989	Biofilm_QS
K14979	two-component system, LuxR family, secretion system response regulator SsrB	down in cancer	-0.610614	1	-1.03107	-0.318299	-0.613092	0.400696	0.999989	Biofilm_QS
K11935	biofilm PGA synthesis protein PgaA	down in cancer	-0.519799	1	-0.636657	-0.313217	-0.507277	0.326098	0.999989	Biofilm_QS
K13651	motility quorum-sensing regulator / GCU-specific mRNA interferase toxin	down in cancer	-0.484715	1	-0.895606	-0.0305795	-0.487365	0.529498	0.999989	Biofilm_QS
K15852	LuxR family transcriptional regulator, transcriptional activator of the bioluminescence operon	up in cancer	0.355497	0.945946	-0.047445	1.0306	0.374513	0.690576	0.999989	Biofilm_QS
K13654	GntR family transcriptional regulator, colanic acid and biofilm gene transcriptional regulator	down in cancer	-0.352064	1	-0.896638	-0.12881	-0.384636	0.629837	0.999989	Biofilm_QS
K19688	biofilm regulator BssR	down in cancer	-0.347356	1	-0.897566	-0.128963	-0.382538	0.637155	0.999989	Biofilm_QS
K01073	acyl-CoA hydrolase [EC:3.1.2.20]	up in cancer	2.44647	1	2.13961	2.80931	2.46229	0.0101696	0.194398	FattyAcid
K01115	phospholipase D1/2 [EC:3.1.4.4]	up in cancer	1.77911	1	1.58893	2.12764	1.82131	0.0404803	0.460328	FattyAcid
K03822	putative long chain acyl-CoA synthase [EC:6.2.1.-]	down in cancer	-0.832842	1	-1.15846	-0.557146	-0.827085	0.139521	0.834979	FattyAcid
K03603	GntR family transcriptional regulator, negative regulator for fad regulon and positive regulator of fabA	down in cancer	-0.746065	1	-1.00348	-0.571303	-0.761915	0.2578	0.999989	FattyAcid
K01048	lysophospholipase [EC:3.1.1.5]	up in cancer	0.604665	1	0.176006	0.83383	0.606371	0.271586	0.999989	FattyAcid
K00232	acyl-CoA oxidase [EC:1.3.3.6]	up in cancer	0.546911	1	0.236188	0.724666	0.554965	0.234292	0.999989	FattyAcid
K03465	thymidylate synthase (FAD) [EC:2.1.1.148]	up in cancer	0.519722	1	0.0683414	0.716302	0.516128	0.311903	0.999989	FattyAcid
K07110	XRE family transcriptional regulator, fatty acid utilization regulator	up in cancer	0.401159	1	0.147182	0.54397	0.403254	0.291268	0.999989	FattyAcid
K00255	long-chain-acyl-CoA dehydrogenase [EC:1.3.8.8]	up in cancer	0.365098	1	0.0783803	0.562332	0.361541	0.473922	0.999989	FattyAcid
K02385	flagellar protein FlbD	up in cancer	0.887313	1	0.454171	1.16797	0.903035	0.235792	0.999989	Flagella_Chemotaxis
K02190	sirohydrochlorin cobaltochelatase [EC:4.99.1.3]	down in cancer	-0.483698	1	-0.960949	-0.274198	-0.493402	0.491944	0.999989	Flagella_Chemotaxis
K02840	UDP-D-galactose:(glucosyl)LPS alpha-1,6-D-galactosyltransferase [EC:2.4.1.-]	up in cancer	1.24708	1	0.896473	1.82268	1.24214	0.186187	0.957392	LPS
K05790	lipopolysaccharide biosynthesis protein WzzE	down in cancer	-0.884541	1	-1.32592	-0.68007	-0.898261	0.201486	0.971922	LPS
K03275	UDP-glucose:(glucosyl)LPS alpha-1,3-glucosyltransferase [EC:2.4.1.-]	up in cancer	0.876292	1	0.472148	1.34135	0.855446	0.357563	0.999989	LPS
K03276	UDP-glucose/galactose:(glucosyl)LPS alpha-1,2-glucosyl/galactosyltransferase [EC:2.4.1.-]	up in cancer	0.74372	1	0.338732	1.19609	0.717277	0.429821	0.999989	LPS
K03280	UDP-N-acetylglucosamine:(glucosyl)LPS alpha-1,2-N-acetylglucosaminyltransferase [EC:2.4.1.56]	up in cancer	0.651539	1	0.26523	1.16312	0.673476	0.529647	0.999989	LPS
K12977	lipid A 1-phosphatase [EC:3.1.3.-]	down in cancer	-0.606575	1	-0.871904	-0.258188	-0.620958	0.296873	0.999989	LPS
K09953	lipid A 3-O-deacylase [EC:3.1.1.-]	up in cancer	0.531248	1	0.171688	0.997978	0.547514	0.574944	0.999989	LPS
K00713	UDP-glucose:(glucosyl)LPS alpha-1,2-glucosyltransferase [EC:2.4.1.-]	up in cancer	0.53116	1	0.171596	0.997873	0.547429	0.575002	0.999989	LPS
K08992	lipopolysaccharide assembly protein A	down in cancer	-0.422336	1	-0.684848	-0.217329	-0.445523	0.497956	0.999989	LPS
K03278	UDP-D-galactose:(glucosyl)LPS alpha-1,3-D-galactosyltransferase [EC:2.4.1.44]	up in cancer	0.354532	0.945946	-0.075233	0.777331	0.360487	0.700449	0.999989	LPS
K03279	UDP-glucose:(galactosyl)LPS alpha-1,2-glucosyltransferase [EC:2.4.1.58]	down in cancer	-0.324344	0.972973	-0.776354	0.0582377	-0.339649	0.688973	0.999989	LPS
K00367	ferredoxin-nitrate reductase [EC:1.7.7.2]	up in cancer	1.81017	1	1.3741	2.11465	1.83953	0.0384498	0.443827	Nitrogen_Sulfur
K00395	adenylylsulfate reductase, subunit B [EC:1.8.99.2]	up in cancer	1.25163	1	0.795556	1.55973	1.22282	0.206443	0.972104	Nitrogen_Sulfur
K00394	adenylylsulfate reductase, subunit A [EC:1.8.99.2]	up in cancer	1.24449	1	0.78894	1.55283	1.21595	0.207608	0.972337	Nitrogen_Sulfur
K01023	arylsulfate sulfotransferase [EC:2.8.2.22]	up in cancer	0.986979	1	0.593796	1.62476	0.974994	0.253132	0.999989	Nitrogen_Sulfur
K00366	ferredoxin-nitrite reductase [EC:1.7.7.1]	up in cancer	0.834529	1	0.421927	1.13893	0.837784	0.343924	0.999989	Nitrogen_Sulfur
K00958	sulfate adenylyltransferase [EC:2.7.7.4]	up in cancer	0.817863	1	0.343857	1.0562	0.808374	0.218294	0.985298	Nitrogen_Sulfur
K01914	aspartate--ammonia ligase [EC:6.3.1.1]	down in cancer	-0.780515	1	-0.997979	-0.435958	-0.791456	0.158745	0.889111	Nitrogen_Sulfur
K00360	assimilatory nitrate reductase electron transfer subunit [EC:1.7.99.-]	up in cancer	0.667071	0.972973	-0.0355337	0.940539	0.691806	0.378998	0.999989	Nitrogen_Sulfur
K00988	sulfate adenylyltransferase (ADP) / ATP adenylyltransferase [EC:2.7.7.5 2.7.7.53]	down in cancer	-0.629522	1	-1.10275	-0.407501	-0.638973	0.459096	0.999989	Nitrogen_Sulfur
K00368	nitrite reductase (NO-forming) [EC:1.7.2.1]	down in cancer	-0.40533	1	-0.77078	-0.127019	-0.401546	0.570565	0.999989	Nitrogen_Sulfur
K02545	penicillin-binding protein 2 prime [EC:3.4.16.4]	down in cancer	-3.52782	1	-4.14586	-2.93602	-3.54969	0.00377979	0.0948606	Peptidoglycan
K01446	peptidoglycan recognition protein	down in cancer	-1.96806	1	-2.9083	-1.32362	-1.98324	0.0448583	0.48204	Peptidoglycan
K01449	N-acetylmuramoyl-L-alanine amidase [EC:3.5.1.28]	up in cancer	1.55171	1	1.04603	1.8384	1.56533	0.0553642	0.531114	Peptidoglycan
K01567	peptidoglycan-N-acetylmuramic acid deacetylase [EC:3.5.1.-]	up in cancer	1.46489	1	0.98686	1.77819	1.48145	0.0976212	0.708004	Peptidoglycan
K00687	penicillin-binding protein 2B	down in cancer	-1.29198	1	-1.71257	-1.0568	-1.28673	0.0546933	0.528589	Peptidoglycan
K05362	UDP-N-acetylmuramoyl-L-alanyl-D-glutamate-L-lysine ligase [EC:6.3.2.7]	down in cancer	-0.81606	1	-1.27283	-0.571425	-0.792731	0.232487	0.999989	Peptidoglycan
K05364	penicillin-binding protein A	up in cancer	0.69189	1	0.320994	0.897094	0.686707	0.196041	0.971922	Peptidoglycan
K06078	murein lipoprotein	down in cancer	-0.37991	1	-0.672018	-0.190451	-0.399084	0.545131	0.999989	Peptidoglycan
K06434	small acid-soluble spore protein (thioredoxin-like protein)	up in cancer	1.815	1	1.52262	2.0735	1.8351	0.02882	0.358063	Redox_Stress
K03396	S-(hydroxymethyl)glutathione synthase [EC:4.4.1.22]	up in cancer	1.24391	1	0.633667	1.59814	1.26166	0.173149	0.921121	Redox_Stress
K01574	acetoacetate decarboxylase [EC:4.1.1.4]	up in cancer	0.618633	1	0.271504	0.827311	0.629301	0.348879	0.999989	SCFA
K01573	oxaloacetate decarboxylase (Na+ extruding) subunit gamma	up in cancer	0.597948	1	0.0844988	0.804456	0.582095	0.449003	0.999989	SCFA
K00027	malate dehydrogenase (oxaloacetate-decarboxylating) [EC:1.1.1.38]	up in cancer	0.49336	0.972973	-0.0401511	0.622284	0.482981	0.319607	0.999989	SCFA
K00043	4-hydroxybutyrate dehydrogenase [EC:1.1.1.61]	up in cancer	0.353929	1	0.046364	0.526184	0.350028	0.571538	0.999989	SCFA
K00932	propionate kinase [EC:2.7.2.15]	down in cancer	-0.3533	1	-0.903504	-0.134901	-0.388304	0.632269	0.999989	SCFA
K03223	type III secretion protein L	up in cancer	1.4966	1	1.01259	1.83167	1.52002	0.0632752	0.578776	Secretion
K03194	type IV secretion system protein VirB1	up in cancer	1.08475	1	0.594172	1.33322	1.10708	0.109089	0.744484	Secretion
K04054	type III secretion protein K	up in cancer	1.0761	1	0.784607	1.53403	1.07328	0.21505	0.98491	Secretion
K03200	type IV secretion system protein VirB5	up in cancer	1.00046	1	0.54213	1.32485	1.01187	0.13503	0.816897	Secretion
K04053	type III secretion protein I	up in cancer	0.92843	1	0.63827	1.39794	0.927133	0.275505	0.999989	Secretion
K03225	type III secretion protein Q	down in cancer	-0.90891	1	-1.04634	-0.638907	-0.901916	0.0451196	0.482848	Secretion
K03219	type III secretion protein C	down in cancer	-0.867572	1	-1.0392	-0.598793	-0.862458	0.0594897	0.556955	Secretion
K03227	type III secretion protein S	down in cancer	-0.818515	1	-0.99872	-0.554464	-0.809712	0.0775416	0.63104	Secretion
K03229	type III secretion protein U	down in cancer	-0.806419	1	-0.985285	-0.542367	-0.795472	0.0827111	0.658641	Secretion
K03228	type III secretion protein T	down in cancer	-0.80089	1	-0.980983	-0.537861	-0.790161	0.0851718	0.668584	Secretion
K03205	type IV secretion system protein VirD4 [EC:7.4.2.8]	up in cancer	0.796266	1	0.350664	1.01155	0.791563	0.210264	0.974917	Secretion
K03224	ATP synthase in type III secretion protein N [EC:7.4.2.8]	down in cancer	-0.796124	1	-0.974876	-0.532881	-0.784924	0.0866577	0.675883	Secretion
K03222	type III secretion protein J	down in cancer	-0.788198	1	-0.966604	-0.52518	-0.77751	0.0897221	0.6884	Secretion
K03201	type IV secretion system protein VirB6	up in cancer	0.745945	1	0.444555	0.928274	0.752723	0.180793	0.938641	Secretion
K03226	type III secretion protein R	down in cancer	-0.740797	1	-0.901769	-0.4927	-0.730856	0.115922	0.763797	Secretion
K04049	type III secretion protein B	up in cancer	0.714988	1	0.526507	1.1408	0.731179	0.346421	0.999989	Secretion
K04051	type III secretion protein G	up in cancer	0.714988	1	0.526507	1.1408	0.731179	0.346421	0.999989	Secretion
K03230	type III secretion protein V	down in cancer	-0.687239	1	-0.852124	-0.439169	-0.676466	0.147401	0.851484	Secretion
K03204	type IV secretion system protein VirB9	up in cancer	0.580532	1	0.016753	0.902462	0.58942	0.387266	0.999989	Secretion
K04050	type III secretion protein E	up in cancer	0.575178	0.972973	-0.0916672	0.725933	0.57228	0.394481	0.999989	Secretion
K03221	type III secretion protein F	down in cancer	-0.574421	1	-0.829733	-0.331241	-0.578997	0.134472	0.815039	Secretion
K03199	type IV secretion system protein VirB4 [EC:7.4.2.8]	up in cancer	0.53941	1	0.0299937	0.877191	0.547843	0.412332	0.999989	Secretion
K03203	type IV secretion system protein VirB8	up in cancer	0.505939	1	0.201883	0.707719	0.517373	0.336708	0.999989	Secretion
K06285	transcription attenuation protein (tryptophan RNA-binding attenuator protein)	up in cancer	1.79143	1	1.17652	2.04623	1.81431	0.0320392	0.389477	Tryptophan_Indole
K13501	anthranilate synthase / indole-3-glycerol phosphate synthase / phosphoribosylanthranilate isomerase [EC:4.1.3.27 4.1.1.48 5.3.1.24]	up in cancer	1.55112	1	0.933526	1.89023	1.59177	0.0431341	0.473319	Tryptophan_Indole
K04103	indolepyruvate decarboxylase [EC:4.1.1.74]	down in cancer	-0.695346	1	-0.988152	-0.54387	-0.695175	0.232629	0.999989	Tryptophan_Indole
K00466	tryptophan 2-monooxygenase [EC:1.13.12.3]	down in cancer	-0.598403	1	-0.717316	-0.487456	-0.598699	0.105907	0.733708	Tryptophan_Indole
K03835	tryptophan-specific transport protein	down in cancer	-0.555655	1	-0.800398	-0.373079	-0.566208	0.364539	0.999989	Tryptophan_Indole
K02846	N-methyl-L-tryptophan oxidase [EC:1.5.3.-]	down in cancer	-0.527589	1	-0.971186	-0.306773	-0.536038	0.409958	0.999989	Tryptophan_Indole
K13498	indole-3-glycerol phosphate synthase / phosphoribosylanthranilate isomerase [EC:4.1.1.48 5.3.1.24]	down in cancer	-0.491662	1	-0.692509	-0.290074	-0.48698	0.422913	0.999989	Tryptophan_Indole
K14266	tryptophan 7-halogenase [EC:1.14.19.9]	up in cancer	0.422866	0.972973	-0.154832	0.69691	0.42684	0.547204	0.999989	Tryptophan_Indole

## Sheet: Module
Table S8: PICRUSt2-inferred KEGG Level 3 pathwaysKOmodule-level associations in NC and early-stage LUAD tissues.
Module	Direction	Beta CLR	Pvalue	nKO median	FDR
Biofilm_QS	Down in LUAD	-0.943817	0.000560176	13	0.00392123
Peptidoglycan	Down in LUAD	-1.77175	0.00121357	5	0.00409087
BetaLactam	Down in LUAD	-1.49717	0.00175323	8	0.00409087
Tryptophan_Indole	Down in LUAD	-0.68154	0.0235582	5	0.0360431
Nitrogen_Sulfur	Down in LUAD	-0.827983	0.0308013	3	0.0360431
Secretion	Down in LUAD	-1.00778	0.0308941	10	0.0360431
LPS	Down in LUAD	-0.431676	0.20953	4	0.20953
Nitrogen_Sulfur	Up in LUAD	0.922565	0.00164836	7	0.00952747
BetaLactam	Up in LUAD	0.978096	0.00211722	5	0.00952747
Tryptophan_Indole	Up in LUAD	1.73173	0.010704	3	0.032112
Peptidoglycan	Up in LUAD	1.03302	0.018354	3	0.0412965
Secretion	Up in LUAD	0.576923	0.0364864	13	0.0575376
Biofilm_QS	Up in LUAD	0.908297	0.0383584	9	0.0575376
FattyAcid	Up in LUAD	0.680993	0.0600701	7	0.077233
SCFA	Up in LUAD	0.322219	0.309259	4	0.347917
LPS	Up in LUAD	0.550248	0.414671	7	0.414671

## Sheet: level 3
Table S8: PICRUSt2-inferred KEGG Level 3 pathwaysKOmodule-level associations in NC and early-stage LUAD tissues.
Pathway	Beta CLR	Pvalue	Pathway_ID	Level2	Level1	FDR
Chronic myeloid leukemia	-1.4431	0.00178082	ko05220	Cancer: specific types	Human Diseases	0.227352
Notch signaling pathway	-1.4431	0.00178082	ko04330	Signal transduction	Environmental Information Processing	0.227352
Wnt signaling pathway	-1.4431	0.00178082	ko04310	Signal transduction	Environmental Information Processing	0.227352
Fanconi anemia pathway	-1.63375	0.00338024	ko03460	Replication and repair	Genetic Information Processing	0.259502
Autophagy - animal	-1.3667	0.00338775	ko04140	Transport and catabolism	Cellular Processes	0.259502
Cell cycle	-1.40049	0.00723965	ko04110	Cell growth and death	Cellular Processes	0.351653
Glycosphingolipid biosynthesis - lacto and neolacto series	-0.467419	0.00907372	ko00601	Glycan biosynthesis and metabolism	Metabolism	0.351653
Biosynthesis of enediyne antibiotics	1.48529	0.00960883	ko01059	Metabolism of terpenoids and polyketides	Metabolism	0.351653
Osteoclast differentiation	-0.325945	0.00975406	ko04380	Development and regeneration	Organismal Systems	0.351653
Platelet activation	-0.322216	0.0106988	ko04611	Immune system	Organismal Systems	0.351653
Focal adhesion	-0.321173	0.0110179	ko04510	Cellular community - eukaryotes	Cellular Processes	0.351653
Regulation of actin cytoskeleton	-0.321173	0.0110179	ko04810	Cell motility	Cellular Processes	0.351653
ECM-receptor interaction	-0.312071	0.0127318	ko04512	Signaling molecules and interaction	Environmental Information Processing	0.375097
EGFR tyrosine kinase inhibitor resistance	-1.0751	0.0171042	ko01521	Drug resistance: antineoplastic	Human Diseases	0.436727
Human T-cell leukemia virus 1 infection	-1.0751	0.0171042	ko05166	Infectious disease: viral	Human Diseases	0.436727
Ras signaling pathway	1.57126	0.0223826	ko04014	Signal transduction	Environmental Information Processing	0.535784
GnRH signaling pathway	1.48	0.0259995	ko04912	Endocrine system	Organismal Systems	0.585754
Endocytosis	-1.38473	0.0327924	ko04144	Transport and catabolism	Cellular Processes	0.697749
Biosynthesis of various secondary metabolites - part 3	1.23664	0.0384903	ko00997	Biosynthesis of other secondary metabolites	Metabolism	0.733969
Furfural degradation	1.49821	0.039235	ko00365	Xenobiotics biodegradation and metabolism	Metabolism	0.733969
Hippo signaling pathway	-0.332211	0.0423331	ko04390	Signal transduction	Environmental Information Processing	0.733969
Biosynthesis of type II polyketide backbone	1.46764	0.0434242	ko01056	Metabolism of terpenoids and polyketides	Metabolism	0.733969
Biosynthesis of siderophore group nonribosomal peptides	-0.289795	0.0440764	ko01053	Metabolism of terpenoids and polyketides	Metabolism	0.733969
Fc gamma R-mediated phagocytosis	0.981482	0.0646903	ko04666	Immune system	Organismal Systems	0.939759
Biosynthesis of 12-, 14- and 16-membered macrolides	0.894258	0.0658169	ko00522	Metabolism of terpenoids and polyketides	Metabolism	0.939759
mTOR signaling pathway	-0.91288	0.0682201	ko04150	Signal transduction	Environmental Information Processing	0.939759
Lipoarabinomannan (LAM) biosynthesis	-0.293319	0.0703498	ko00571	Glycan biosynthesis and metabolism	Metabolism	0.939759
Sesquiterpenoid and triterpenoid biosynthesis	1.26602	0.0774461	ko00909	Metabolism of terpenoids and polyketides	Metabolism	0.939759
Biosynthesis of various secondary metabolites - part 1	0.732273	0.087454	ko00999	Biosynthesis of other secondary metabolites	Metabolism	0.939759
Monoterpenoid biosynthesis	-0.652166	0.0896813	ko00902	Metabolism of terpenoids and polyketides	Metabolism	0.939759
Fatty acid elongation	0.69845	0.090488	ko00062	Lipid metabolism	Metabolism	0.939759
Pancreatic cancer	0.863676	0.0976316	ko05212	Cancer: specific types	Human Diseases	0.939759
Phagosome	-0.840315	0.103837	ko04145	Transport and catabolism	Cellular Processes	0.939759
Mannose type O-glycan biosynthesis	-0.508682	0.10911	ko00515	Glycan biosynthesis and metabolism	Metabolism	0.939759
Other types of O-glycan biosynthesis	-0.508682	0.10911	ko00514	Glycan biosynthesis and metabolism	Metabolism	0.939759
Circadian entrainment	0.824686	0.109755	ko04713	Environmental adaptation	Organismal Systems	0.939759
Fat digestion and absorption	-0.20781	0.11108	ko04975	Digestive system	Organismal Systems	0.939759
Adrenergic signaling in cardiomyocytes	0.821073	0.113291	ko04261	Circulatory system	Organismal Systems	0.939759
Type I polyketide structures	0.77388	0.116552	ko01052	Metabolism of terpenoids and polyketides	Metabolism	0.939759
Melanogenesis	0.552725	0.14215	ko04916	Endocrine system	Organismal Systems	0.939759
Cell adhesion molecules (CAMs)	-0.189525	0.142286	ko04514	Signaling molecules and interaction	Environmental Information Processing	0.939759
Aldosterone synthesis and secretion	0.621146	0.156689	ko04925	Endocrine system	Organismal Systems	0.939759
Glioma	0.621146	0.156689	ko05214	Cancer: specific types	Human Diseases	0.939759
Inflammatory mediator regulation of TRP channels	0.621146	0.156689	ko04750	Sensory system	Organismal Systems	0.939759
Long-term potentiation	0.621146	0.156689	ko04720	Nervous system	Organismal Systems	0.939759
Neurotrophin signaling pathway	0.621146	0.156689	ko04722	Nervous system	Organismal Systems	0.939759
Olfactory transduction	0.621146	0.156689	ko04740	Sensory system	Organismal Systems	0.939759
Oocyte meiosis	0.621146	0.156689	ko04114	Cell growth and death	Cellular Processes	0.939759
Phototransduction	0.621146	0.156689	ko04744	Sensory system	Organismal Systems	0.939759
Cellular senescence	0.619651	0.157547	ko04218	Cell growth and death	Cellular Processes	0.939759
Gastric acid secretion	0.616822	0.159182	ko04971	Digestive system	Organismal Systems	0.939759
Phototransduction - fly	0.616822	0.159182	ko04745	Sensory system	Organismal Systems	0.939759
Vascular smooth muscle contraction	0.616822	0.159182	ko04270	Circulatory system	Organismal Systems	0.939759
Hippo signaling pathway - fly	-0.180214	0.161021	ko04391	Signal transduction	Environmental Information Processing	0.939759
Relaxin signaling pathway	-0.180214	0.161021	ko04926	Endocrine system	Organismal Systems	0.939759
cGMP-PKG signaling pathway	0.593441	0.173324	ko04022	Signal transduction	Environmental Information Processing	0.939759
Systemic lupus erythematosus	1.0285	0.174399	ko05322	Immune disease	Human Diseases	0.939759
Regulation of lipolysis in adipocytes	0.745095	0.174888	ko04923	Endocrine system	Organismal Systems	0.939759
Leukocyte transendothelial migration	-0.173827	0.175449	ko04670	Immune system	Organismal Systems	0.939759
Bacterial invasion of epithelial cells	-0.91592	0.186099	ko05100	Infectious disease: bacterial	Human Diseases	0.939759
Rap1 signaling pathway	0.489262	0.193917	ko04015	Signal transduction	Environmental Information Processing	0.939759
Fc epsilon RI signaling pathway	-0.165189	0.196125	ko04664	Immune system	Organismal Systems	0.939759
Malaria	-0.160129	0.209657	ko05144	Infectious disease: parasitic	Human Diseases	0.939759
Clavulanic acid biosynthesis	0.463011	0.213961	ko00331	Biosynthesis of other secondary metabolites	Metabolism	0.939759
Transcriptional misregulation in cancer	-0.154721	0.224802	ko05202	Cancer: overview	Human Diseases	0.939759
African trypanosomiasis	-0.173764	0.240485	ko05143	Infectious disease: parasitic	Human Diseases	0.939759
Retrograde endocannabinoid signaling	0.726337	0.242437	ko04723	Nervous system	Organismal Systems	0.939759
Linoleic acid metabolism	-0.127534	0.242725	ko00591	Lipid metabolism	Metabolism	0.939759
cAMP signaling pathway	0.452431	0.248827	ko04024	Signal transduction	Environmental Information Processing	0.939759
Chemokine signaling pathway	-0.145237	0.252931	ko04062	Immune system	Organismal Systems	0.939759
Tight junction	-0.605287	0.257712	ko04530	Cellular community - eukaryotes	Cellular Processes	0.939759
Calcium signaling pathway	0.731401	0.275643	ko04020	Signal transduction	Environmental Information Processing	0.939759
C-type lectin receptor signaling pathway	0.536405	0.276668	ko04625	Immune system	Organismal Systems	0.939759
Arachidonic acid metabolism	-0.115192	0.277308	ko00590	Lipid metabolism	Metabolism	0.939759
Gap junction	-0.136139	0.282988	ko04540	Cellular community - eukaryotes	Cellular Processes	0.939759
Adherens junction	-0.135912	0.283833	ko04520	Cellular community - eukaryotes	Cellular Processes	0.939759
Chagas disease (American trypanosomiasis)	-0.157509	0.284107	ko05142	Infectious disease: parasitic	Human Diseases	0.939759
Salivary secretion	0.343964	0.324888	ko04970	Digestive system	Organismal Systems	0.939759
Pertussis	-0.139601	0.342694	ko05133	Infectious disease: bacterial	Human Diseases	0.939759
Insulin secretion	-0.316227	0.345057	ko04911	Endocrine system	Organismal Systems	0.939759
Various types of N-glycan biosynthesis	-0.141136	0.36114	ko00513	Glycan biosynthesis and metabolism	Metabolism	0.939759
Hematopoietic cell lineage	-0.464907	0.368688	ko04640	Immune system	Organismal Systems	0.939759
Meiosis - yeast	0.401587	0.369056	ko04113	Cell growth and death	Cellular Processes	0.939759
Glycosphingolipid biosynthesis - ganglio series	-0.138438	0.376461	ko00604	Glycan biosynthesis and metabolism	Metabolism	0.939759
Pancreatic secretion	-0.108404	0.376832	ko04972	Digestive system	Organismal Systems	0.939759
mRNA surveillance pathway	-0.45693	0.383164	ko03015	Translation	Genetic Information Processing	0.939759
Pentose and glucuronate interconversions	-0.0958349	0.385815	ko00040	Carbohydrate metabolism	Metabolism	0.939759
Carbohydrate digestion and absorption	-0.109878	0.388904	ko04973	Digestive system	Organismal Systems	0.939759
Plant hormone signal transduction	-0.209651	0.401908	ko04075	Signal transduction	Environmental Information Processing	0.939759
Glycosaminoglycan degradation	-0.0939044	0.402396	ko00531	Glycan biosynthesis and metabolism	Metabolism	0.939759
Riboflavin metabolism	-0.079535	0.415056	ko00740	Metabolism of cofactors and vitamins	Metabolism	0.939759
Toll and Imd signaling pathway	0.351533	0.419954	ko04624	Immune system	Organismal Systems	0.939759
Insulin signaling pathway	-0.0782573	0.427432	ko04910	Endocrine system	Organismal Systems	0.939759
Steroid hormone biosynthesis	-0.100294	0.431672	ko00140	Lipid metabolism	Metabolism	0.939759
Lipoic acid metabolism	-0.0756733	0.432872	ko00785	Metabolism of cofactors and vitamins	Metabolism	0.939759
Fructose and mannose metabolism	-0.074493	0.443433	ko00051	Carbohydrate metabolism	Metabolism	0.939759
Starch and sucrose metabolism	-0.0748198	0.446894	ko00500	Carbohydrate metabolism	Metabolism	0.939759
Bisphenol degradation	0.477952	0.447406	ko00363	Xenobiotics biodegradation and metabolism	Metabolism	0.939759
Phenylpropanoid biosynthesis	-0.0784039	0.449633	ko00940	Biosynthesis of other secondary metabolites	Metabolism	0.939759
Caffeine metabolism	0.239753	0.45373	ko00232	Biosynthesis of other secondary metabolites	Metabolism	0.939759
Proteasome	0.375441	0.454734	ko03050	Folding, sorting and degradation	Genetic Information Processing	0.939759
alpha-Linolenic acid metabolism	-0.0803898	0.459257	ko00592	Lipid metabolism	Metabolism	0.939759
Sphingolipid metabolism	-0.10085	0.467033	ko00600	Lipid metabolism	Metabolism	0.939759
Tetracycline biosynthesis	0.483557	0.467321	ko00253	Metabolism of terpenoids and polyketides	Metabolism	0.939759
Thyroid hormone synthesis	-0.0746173	0.468618	ko04918	Endocrine system	Organismal Systems	0.939759
Cationic antimicrobial peptide (CAMP) resistance	-0.0822343	0.473299	ko01503	Drug resistance: antimicrobial	Human Diseases	0.939759
Neuroactive ligand-receptor interaction	-0.190021	0.478357	ko04080	Signaling molecules and interaction	Environmental Information Processing	0.939759
Yersinia infection	-0.520321	0.478752	ko05135	Infectious disease: bacterial	Human Diseases	0.939759
Serotonergic synapse	-0.177813	0.478806	ko04726	Nervous system	Organismal Systems	0.939759
Cocaine addiction	-0.175384	0.480365	ko05030	Substance dependence	Human Diseases	0.939759
Betalain biosynthesis	-0.0853166	0.484229	ko00965	Biosynthesis of other secondary metabolites	Metabolism	0.939759
N-Glycan biosynthesis	-0.0808367	0.486436	ko00510	Glycan biosynthesis and metabolism	Metabolism	0.939759
Viral carcinogenesis	-0.0634781	0.494091	ko05203	Cancer: overview	Human Diseases	0.939759
Dioxin degradation	-0.0840603	0.496247	ko00621	Xenobiotics biodegradation and metabolism	Metabolism	0.939759
D-Glutamine and D-glutamate metabolism	-0.0650427	0.496339	ko00471	Metabolism of other amino acids	Metabolism	0.939759
Acarbose and validamycin biosynthesis	-0.0668473	0.496567	ko00525	Biosynthesis of other secondary metabolites	Metabolism	0.939759
Dopaminergic synapse	-0.17291	0.499833	ko04728	Nervous system	Organismal Systems	0.939759
Galactose metabolism	-0.0678017	0.499944	ko00052	Carbohydrate metabolism	Metabolism	0.939759
Vitamin B6 metabolism	-0.0682303	0.504597	ko00750	Metabolism of cofactors and vitamins	Metabolism	0.939759
Amino sugar and nucleotide sugar metabolism	-0.0666896	0.506007	ko00520	Carbohydrate metabolism	Metabolism	0.939759
Pentose phosphate pathway	-0.0650093	0.507466	ko00030	Carbohydrate metabolism	Metabolism	0.939759
Ubiquinone and other terpenoid-quinone biosynthesis	-0.0651216	0.514972	ko00130	Metabolism of cofactors and vitamins	Metabolism	0.939759
Type II diabetes mellitus	-0.0619807	0.516009	ko04930	Endocrine and metabolic disease	Human Diseases	0.939759
Amphetamine addiction	-0.162169	0.516094	ko05031	Substance dependence	Human Diseases	0.939759
Alcoholism	-0.162072	0.516379	ko05034	Substance dependence	Human Diseases	0.939759
Human papillomavirus infection	-0.060864	0.516953	ko05165	Infectious disease: viral	Human Diseases	0.939759
Porphyrin and chlorophyll metabolism	-0.0602644	0.518302	ko00860	Metabolism of cofactors and vitamins	Metabolism	0.939759
Biofilm formation - Escherichia coli	-0.0708789	0.518994	ko02026	Cellular community - prokaryotes	Cellular Processes	0.939759
Purine metabolism	-0.059009	0.523432	ko00230	Nucleotide metabolism	Metabolism	0.939759
Xylene degradation	-0.0682434	0.527018	ko00622	Xenobiotics biodegradation and metabolism	Metabolism	0.939759
Apelin signaling pathway	0.384271	0.527861	ko04371	Signal transduction	Environmental Information Processing	0.939759
MAPK signaling pathway - fly	-0.0698693	0.530332	ko04013	Signal transduction	Environmental Information Processing	0.939759
Streptomycin biosynthesis	-0.058596	0.53302	ko00521	Biosynthesis of other secondary metabolites	Metabolism	0.939759
Insulin resistance	-0.0559629	0.537848	ko04931	Endocrine and metabolic disease	Human Diseases	0.939759
RNA polymerase	-0.058097	0.538775	ko03020	Transcription	Genetic Information Processing	0.939759
Drug metabolism - other enzymes	-0.0624332	0.539996	ko00983	Xenobiotics biodegradation and metabolism	Metabolism	0.939759
Primary immunodeficiency	-0.0621088	0.54141	ko05340	Immune disease	Human Diseases	0.939759
Pyrimidine metabolism	-0.0604714	0.542199	ko00240	Nucleotide metabolism	Metabolism	0.939759
Endocrine and other factor-regulated calcium reabsorption	-0.314669	0.543103	ko04961	Excretory system	Organismal Systems	0.939759
Biosynthesis of vancomycin group antibiotics	-0.0561939	0.544052	ko01055	Metabolism of terpenoids and polyketides	Metabolism	0.939759
Polyketide sugar unit biosynthesis	-0.0573314	0.547034	ko00523	Metabolism of terpenoids and polyketides	Metabolism	0.939759
Antifolate resistance	-0.05582	0.547512	ko01523	Drug resistance: antineoplastic	Human Diseases	0.939759
Ribosome biogenesis in eukaryotes	-0.0539131	0.548705	ko03008	Translation	Genetic Information Processing	0.939759
Sulfur relay system	-0.0530378	0.55181	ko04122	Folding, sorting and degradation	Genetic Information Processing	0.939759
Folate biosynthesis	-0.0557629	0.552354	ko00790	Metabolism of cofactors and vitamins	Metabolism	0.939759
Dilated cardiomyopathy (DCM)	0.17919	0.553111	ko05414	Cardiovascular disease	Human Diseases	0.939759
Protein export	-0.0562676	0.554328	ko03060	Folding, sorting and degradation	Genetic Information Processing	0.939759
Zeatin biosynthesis	-0.0640327	0.555975	ko00908	Metabolism of terpenoids and polyketides	Metabolism	0.939759
Cyanoamino acid metabolism	-0.0630646	0.557618	ko00460	Metabolism of other amino acids	Metabolism	0.939759
Choline metabolism in cancer	-0.0624772	0.558442	ko05231	Cancer: overview	Human Diseases	0.939759
One carbon pool by folate	-0.0554541	0.561214	ko00670	Metabolism of cofactors and vitamins	Metabolism	0.939759
Glycolysis / Gluconeogenesis	-0.0580998	0.561434	ko00010	Carbohydrate metabolism	Metabolism	0.939759
Phenylalanine, tyrosine and tryptophan biosynthesis	-0.05542	0.562448	ko00400	Amino acid metabolism	Metabolism	0.939759
Biosynthesis of ansamycins	-0.066282	0.564986	ko01051	Metabolism of terpenoids and polyketides	Metabolism	0.939759
Axon regeneration	-0.0603186	0.566991	ko04361	Development and regeneration	Organismal Systems	0.939759
Carbon fixation in photosynthetic organisms	-0.0576341	0.567674	ko00710	Energy metabolism	Metabolism	0.939759
Sphingolipid signaling pathway	0.247985	0.56927	ko04071	Signal transduction	Environmental Information Processing	0.939759
Base excision repair	-0.0544089	0.570045	ko03410	Replication and repair	Genetic Information Processing	0.939759
Glycerophospholipid metabolism	-0.0540975	0.571748	ko00564	Lipid metabolism	Metabolism	0.939759
Phospholipase D signaling pathway	-0.0598464	0.572238	ko04072	Signal transduction	Environmental Information Processing	0.939759
Thiamine metabolism	-0.0534725	0.573413	ko00730	Metabolism of cofactors and vitamins	Metabolism	0.939759
Homologous recombination	-0.0543095	0.575544	ko03440	Replication and repair	Genetic Information Processing	0.939759
Ascorbate and aldarate metabolism	-0.0655921	0.57781	ko00053	Carbohydrate metabolism	Metabolism	0.939759
Nicotinate and nicotinamide metabolism	-0.055891	0.581289	ko00760	Metabolism of cofactors and vitamins	Metabolism	0.939759
Ribosome	-0.0536284	0.581997	ko03010	Translation	Genetic Information Processing	0.939759
Autophagy - yeast	0.0769744	0.583364	ko04138	Transport and catabolism	Cellular Processes	0.939759
Epithelial cell signaling in Helicobacter pylori infection	-0.0584295	0.583432	ko05120	Infectious disease: bacterial	Human Diseases	0.939759
DNA replication	-0.0534342	0.585508	ko03030	Replication and repair	Genetic Information Processing	0.939759
Necroptosis	-0.0486806	0.586187	ko04217	Cell growth and death	Cellular Processes	0.939759
Arabinogalactan biosynthesis - Mycobacterium	-0.195117	0.589563	ko00572	Glycan biosynthesis and metabolism	Metabolism	0.939759
Other glycan degradation	-0.0805038	0.590419	ko00511	Glycan biosynthesis and metabolism	Metabolism	0.939759
Proteoglycans in cancer	-0.0520685	0.591931	ko05205	Cancer: overview	Human Diseases	0.939759
Nitrotoluene degradation	-0.0749224	0.592154	ko00633	Xenobiotics biodegradation and metabolism	Metabolism	0.939759
Selenocompound metabolism	-0.0553321	0.592499	ko00450	Metabolism of other amino acids	Metabolism	0.939759
Central carbon metabolism in cancer	-0.0446009	0.592589	ko05230	Cancer: overview	Human Diseases	0.939759
Proximal tubule bicarbonate reclamation	-0.0666926	0.594727	ko04964	Excretory system	Organismal Systems	0.939759
Biosynthesis of unsaturated fatty acids	-0.0611861	0.597545	ko01040	Lipid metabolism	Metabolism	0.939759
RNA transport	-0.0551916	0.601313	ko03013	Translation	Genetic Information Processing	0.939759
Glutamatergic synapse	-0.0454942	0.601479	ko04724	Nervous system	Organismal Systems	0.939759
Mismatch repair	-0.0513519	0.603063	ko03430	Replication and repair	Genetic Information Processing	0.939759
Glycerolipid metabolism	-0.0497637	0.603189	ko00561	Lipid metabolism	Metabolism	0.939759
Phosphatidylinositol signaling system	-0.0480354	0.604116	ko04070	Signal transduction	Environmental Information Processing	0.939759
RNA degradation	-0.050893	0.60437	ko03018	Folding, sorting and degradation	Genetic Information Processing	0.939759
Lysosome	-0.078603	0.604945	ko04142	Transport and catabolism	Cellular Processes	0.939759
Alanine, aspartate and glutamate metabolism	-0.0516652	0.606884	ko00250	Amino acid metabolism	Metabolism	0.939759
Ferroptosis	-0.0624383	0.608085	ko04216	Cell growth and death	Cellular Processes	0.939759
Degradation of aromatic compounds	-0.0653447	0.609621	ko01220	Global and overview maps	Metabolism	0.939759
Cholinergic synapse	0.155896	0.610647	ko04725	Nervous system	Organismal Systems	0.939759
Sulfur metabolism	-0.0527316	0.612601	ko00920	Energy metabolism	Metabolism	0.939759
Toluene degradation	-0.0701044	0.613632	ko00623	Xenobiotics biodegradation and metabolism	Metabolism	0.939759
Bile secretion	0.320775	0.618098	ko04976	Digestive system	Organismal Systems	0.939759
Biofilm formation - Vibrio cholerae	-0.0511695	0.618236	ko05111	Cellular community - prokaryotes	Cellular Processes	0.939759
Metabolic pathways	-0.050231	0.618834	ko01100	Global and overview maps	Metabolism	0.939759
Biosynthesis of secondary metabolites	-0.048487	0.619082	ko01110	Global and overview maps	Metabolism	0.939759
Aminoacyl-tRNA biosynthesis	-0.049177	0.61939	ko00970	Translation	Genetic Information Processing	0.939759
Pantothenate and CoA biosynthesis	-0.0506494	0.62254	ko00770	Metabolism of cofactors and vitamins	Metabolism	0.939759
Carbapenem biosynthesis	-0.0421243	0.622727	ko00332	Biosynthesis of other secondary metabolites	Metabolism	0.939759
Apoptosis - fly	-0.0495072	0.625694	ko04214	Cell growth and death	Cellular Processes	0.939759
Ovarian steroidogenesis	0.216964	0.626082	ko04913	Endocrine system	Organismal Systems	0.939759
Glycine, serine and threonine metabolism	-0.0489654	0.627476	ko00260	Amino acid metabolism	Metabolism	0.939759
Polycyclic aromatic hydrocarbon degradation	-0.0727246	0.629068	ko00624	Xenobiotics biodegradation and metabolism	Metabolism	0.939759
NF-kappa B signaling pathway	0.213039	0.631234	ko04064	Signal transduction	Environmental Information Processing	0.939759
TNF signaling pathway	0.213039	0.631234	ko04668	Signal transduction	Environmental Information Processing	0.939759
VEGF signaling pathway	0.213039	0.631234	ko04370	Signal transduction	Environmental Information Processing	0.939759
Lipopolysaccharide biosynthesis	-0.058239	0.631623	ko00540	Glycan biosynthesis and metabolism	Metabolism	0.939759
Longevity regulating pathway - multiple species	-0.047956	0.633368	ko04213	Aging	Organismal Systems	0.939759
Adipocytokine signaling pathway	-0.0567586	0.63359	ko04920	Endocrine system	Organismal Systems	0.939759
GABAergic synapse	-0.0435634	0.634624	ko04727	Nervous system	Organismal Systems	0.939759
Monobactam biosynthesis	-0.0505571	0.635239	ko00261	Biosynthesis of other secondary metabolites	Metabolism	0.939759
Valine, leucine and isoleucine biosynthesis	-0.0506324	0.636729	ko00290	Amino acid metabolism	Metabolism	0.939759
Nucleotide excision repair	-0.0472677	0.637357	ko03420	Replication and repair	Genetic Information Processing	0.939759
Tuberculosis	-0.0427967	0.637361	ko05152	Infectious disease: bacterial	Human Diseases	0.939759
beta-Lactam resistance	-0.0479796	0.638742	ko01501	Drug resistance: antimicrobial	Human Diseases	0.939759
Terpenoid backbone biosynthesis	-0.0450373	0.64089	ko00900	Metabolism of terpenoids and polyketides	Metabolism	0.939759
Type I diabetes mellitus	-0.0528002	0.641121	ko04940	Endocrine and metabolic disease	Human Diseases	0.939759
Glucagon signaling pathway	-0.0409	0.642025	ko04922	Endocrine system	Organismal Systems	0.939759
Biosynthesis of amino acids	-0.0449588	0.644193	ko01230	Global and overview maps	Metabolism	0.939759
Methane metabolism	-0.0463404	0.646961	ko00680	Energy metabolism	Metabolism	0.939759
C5-Branched dibasic acid metabolism	-0.0494722	0.647257	ko00660	Carbohydrate metabolism	Metabolism	0.939759
Carbon metabolism	-0.0455741	0.647375	ko01200	Global and overview maps	Metabolism	0.939759
Microbial metabolism in diverse environments	-0.048518	0.647665	ko01120	Global and overview maps	Metabolism	0.939759
Glycosphingolipid biosynthesis - globo and isoglobo series	-0.0695809	0.650009	ko00603	Glycan biosynthesis and metabolism	Metabolism	0.939759
Isoquinoline alkaloid biosynthesis	-0.0590491	0.650191	ko00950	Biosynthesis of other secondary metabolites	Metabolism	0.939759
Hypertrophic cardiomyopathy (HCM)	-0.203983	0.652194	ko05410	Cardiovascular disease	Human Diseases	0.939759
Cell cycle - Caulobacter	-0.0413674	0.653448	ko04112	Cell growth and death	Cellular Processes	0.939759
Pyruvate metabolism	-0.0453443	0.654406	ko00620	Carbohydrate metabolism	Metabolism	0.939759
Lysine biosynthesis	-0.0442589	0.656633	ko00300	Amino acid metabolism	Metabolism	0.939759
Carbon fixation pathways in prokaryotes	-0.0441825	0.658301	ko00720	Energy metabolism	Metabolism	0.939759
Oxytocin signaling pathway	0.286251	0.658588	ko04921	Endocrine system	Organismal Systems	0.939759
Tropane, piperidine and pyridine alkaloid biosynthesis	-0.048788	0.660493	ko00960	Biosynthesis of other secondary metabolites	Metabolism	0.939759
Chlorocyclohexane and chlorobenzene degradation	-0.0625576	0.660896	ko00361	Xenobiotics biodegradation and metabolism	Metabolism	0.939759
Peptidoglycan biosynthesis	-0.0411807	0.661331	ko00550	Glycan biosynthesis and metabolism	Metabolism	0.939759
Bacterial secretion system	-0.0429843	0.661736	ko03070	Membrane transport	Environmental Information Processing	0.939759
ABC transporters	-0.0446921	0.67018	ko02010	Membrane transport	Environmental Information Processing	0.939759
Longevity regulating pathway	-0.0457188	0.67136	ko04211	Aging	Organismal Systems	0.939759
Indole alkaloid biosynthesis	-0.188209	0.67143	ko00901	Biosynthesis of other secondary metabolites	Metabolism	0.939759
Shigellosis	-0.048768	0.671674	ko05131	Infectious disease: bacterial	Human Diseases	0.939759
Fluorobenzoate degradation	-0.0557186	0.672575	ko00364	Xenobiotics biodegradation and metabolism	Metabolism	0.939759
Novobiocin biosynthesis	-0.0456497	0.675318	ko00401	Biosynthesis of other secondary metabolites	Metabolism	0.939759
Glutathione metabolism	-0.0475033	0.67782	ko00480	Metabolism of other amino acids	Metabolism	0.939759
HIF-1 signaling pathway	-0.0375072	0.679254	ko04066	Signal transduction	Environmental Information Processing	0.939759
Arginine biosynthesis	-0.0399016	0.680528	ko00220	Amino acid metabolism	Metabolism	0.939759
IL-17 signaling pathway	-0.0468755	0.681437	ko04657	Immune system	Organismal Systems	0.939759
PI3K-Akt signaling pathway	-0.0461691	0.682255	ko04151	Signal transduction	Environmental Information Processing	0.939759
Atrazine degradation	-0.0476675	0.683687	ko00791	Xenobiotics biodegradation and metabolism	Metabolism	0.939759
Cysteine and methionine metabolism	-0.0404303	0.683942	ko00270	Amino acid metabolism	Metabolism	0.939759
Photosynthesis	-0.0383814	0.684274	ko00195	Energy metabolism	Metabolism	0.939759
Progesterone-mediated oocyte maturation	-0.0464707	0.684812	ko04914	Endocrine system	Organismal Systems	0.939759
Prostate cancer	-0.0464707	0.684812	ko05215	Cancer: specific types	Human Diseases	0.939759
Th17 cell differentiation	-0.0464707	0.684812	ko04659	Immune system	Organismal Systems	0.939759
Antigen processing and presentation	-0.0464459	0.684943	ko04612	Immune system	Organismal Systems	0.939759
MAPK signaling pathway - plant	-0.0405529	0.686272	ko04016	Signal transduction	Environmental Information Processing	0.939759
Citrate cycle (TCA cycle)	-0.0418649	0.686696	ko00020	Carbohydrate metabolism	Metabolism	0.939759
2-Oxocarboxylic acid metabolism	-0.0429081	0.687229	ko01210	Global and overview maps	Metabolism	0.939759
Phosphonate and phosphinate metabolism	-0.0566932	0.689288	ko00440	Metabolism of other amino acids	Metabolism	0.939759
Nitrogen metabolism	-0.0439157	0.689457	ko00910	Energy metabolism	Metabolism	0.939759
Estrogen signaling pathway	-0.0454213	0.690864	ko04915	Endocrine system	Organismal Systems	0.939759
Parathyroid hormone synthesis, secretion and action	-0.253918	0.692585	ko04928	Endocrine system	Organismal Systems	0.939759
Renin secretion	-0.201878	0.692856	ko04924	Endocrine system	Organismal Systems	0.939759
Taurine and hypotaurine metabolism	-0.0461331	0.693005	ko00430	Metabolism of other amino acids	Metabolism	0.939759
FoxO signaling pathway	-0.0438997	0.69398	ko04068	Signal transduction	Environmental Information Processing	0.939759
Biosynthesis of type II polyketide products	0.201663	0.699961	ko01057	Metabolism of terpenoids and polyketides	Metabolism	0.939759
Plant-pathogen interaction	-0.0392108	0.701914	ko04626	Environmental adaptation	Organismal Systems	0.939759
Legionellosis	-0.0363645	0.702126	ko05134	Infectious disease: bacterial	Human Diseases	0.939759
Inositol phosphate metabolism	-0.0398053	0.702261	ko00562	Carbohydrate metabolism	Metabolism	0.939759
Prolactin signaling pathway	0.172647	0.709821	ko04917	Endocrine system	Organismal Systems	0.939759
Phenazine biosynthesis	-0.0368223	0.710918	ko00405	Biosynthesis of other secondary metabolites	Metabolism	0.939759
Vancomycin resistance	-0.0343333	0.711385	ko01502	Drug resistance: antimicrobial	Human Diseases	0.939759
Salmonella infection	-0.0339474	0.712709	ko05132	Infectious disease: bacterial	Human Diseases	0.939759
Neomycin, kanamycin and gentamicin biosynthesis	-0.0474533	0.71364	ko00524	Biosynthesis of other secondary metabolites	Metabolism	0.939759
Bladder cancer	0.188438	0.714955	ko05219	Cancer: specific types	Human Diseases	0.939759
Fluid shear stress and atherosclerosis	-0.0383638	0.715989	ko05418	Cardiovascular disease	Human Diseases	0.939759
Tyrosine metabolism	-0.045607	0.716971	ko00350	Amino acid metabolism	Metabolism	0.939759
Propanoate metabolism	-0.0381697	0.718864	ko00640	Carbohydrate metabolism	Metabolism	0.939759
Glucosinolate biosynthesis	-0.0395021	0.719315	ko00966	Biosynthesis of other secondary metabolites	Metabolism	0.939759
Oxidative phosphorylation	-0.0343244	0.721114	ko00190	Energy metabolism	Metabolism	0.939759
Biosynthesis of various secondary metabolites - part 2	-0.0418558	0.72775	ko00998	Biosynthesis of other secondary metabolites	Metabolism	0.939759
Biofilm formation - Pseudomonas aeruginosa	-0.038011	0.727967	ko02025	Cellular community - prokaryotes	Cellular Processes	0.939759
NOD-like receptor signaling pathway	-0.0326952	0.733648	ko04621	Immune system	Organismal Systems	0.939759
Isoflavonoid biosynthesis	0.188891	0.742901	ko00943	Biosynthesis of other secondary metabolites	Metabolism	0.939759
Butanoate metabolism	-0.0370831	0.745935	ko00650	Carbohydrate metabolism	Metabolism	0.939759
Phenylalanine metabolism	-0.041921	0.746345	ko00360	Amino acid metabolism	Metabolism	0.939759
Ether lipid metabolism	-0.0474076	0.746893	ko00565	Lipid metabolism	Metabolism	0.939759
D-Alanine metabolism	-0.0333185	0.747523	ko00473	Metabolism of other amino acids	Metabolism	0.939759
Photosynthesis - antenna proteins	-0.21637	0.752111	ko00196	Energy metabolism	Metabolism	0.939759
Fatty acid biosynthesis	-0.0330432	0.752493	ko00061	Lipid metabolism	Metabolism	0.939759
Aminobenzoate degradation	-0.0448514	0.753206	ko00627	Xenobiotics biodegradation and metabolism	Metabolism	0.939759
Biotin metabolism	-0.0333148	0.755679	ko00780	Metabolism of cofactors and vitamins	Metabolism	0.939759
Longevity regulating pathway - worm	-0.0339298	0.75575	ko04212	Aging	Organismal Systems	0.939759
Two-component system	-0.0333798	0.756186	ko02020	Signal transduction	Environmental Information Processing	0.939759
Benzoate degradation	-0.0382381	0.759984	ko00362	Xenobiotics biodegradation and metabolism	Metabolism	0.939759
Peroxisome	-0.0347709	0.766613	ko04146	Transport and catabolism	Cellular Processes	0.939759
Ethylbenzene degradation	-0.0387411	0.776927	ko00642	Xenobiotics biodegradation and metabolism	Metabolism	0.939759
AMPK signaling pathway	-0.0302608	0.777472	ko04152	Signal transduction	Environmental Information Processing	0.939759
Chemical carcinogenesis	-0.0392283	0.778605	ko05204	Cancer: overview	Human Diseases	0.939759
Histidine metabolism	-0.0271661	0.778991	ko00340	Amino acid metabolism	Metabolism	0.939759
Human immunodeficiency virus 1 infection	0.0431319	0.783122	ko05170	Infectious disease: viral	Human Diseases	0.939759
Caprolactam degradation	-0.0399085	0.785632	ko00930	Xenobiotics biodegradation and metabolism	Metabolism	0.939759
Toxoplasmosis	0.0423129	0.787163	ko05145	Infectious disease: parasitic	Human Diseases	0.939759
Viral myocarditis	0.0422892	0.787261	ko05416	Cardiovascular disease	Human Diseases	0.939759
Apoptosis - multiple species	0.0420493	0.788498	ko04215	Cell growth and death	Cellular Processes	0.939759
Colorectal cancer	0.0420493	0.788498	ko05210	Cancer: specific types	Human Diseases	0.939759
Epstein-Barr virus infection	0.0420493	0.788498	ko05169	Infectious disease: viral	Human Diseases	0.939759
p53 signaling pathway	0.0420493	0.788498	ko04115	Cell growth and death	Cellular Processes	0.939759
Kaposi sarcoma-associated herpesvirus infection	0.0419044	0.789144	ko05167	Infectious disease: viral	Human Diseases	0.939759
Lysine degradation	-0.0305586	0.789879	ko00310	Amino acid metabolism	Metabolism	0.939759
Human cytomegalovirus infection	0.0415757	0.790737	ko05163	Infectious disease: viral	Human Diseases	0.939759
Pathogenic Escherichia coli infection	-0.0240281	0.792044	ko05130	Infectious disease: bacterial	Human Diseases	0.939759
Glyoxylate and dicarboxylate metabolism	-0.0282907	0.792789	ko00630	Carbohydrate metabolism	Metabolism	0.939759
Hepatitis C	0.0407994	0.793514	ko05160	Infectious disease: viral	Human Diseases	0.939759
Small cell lung cancer	0.0408202	0.794538	ko05222	Cancer: specific types	Human Diseases	0.939759
Measles	0.0403747	0.795356	ko05162	Infectious disease: viral	Human Diseases	0.939759
beta-Alanine metabolism	-0.0309832	0.795796	ko00410	Metabolism of other amino acids	Metabolism	0.939759
Hepatocellular carcinoma	-0.0369704	0.796053	ko05225	Cancer: specific types	Human Diseases	0.939759
Influenza A	0.0402457	0.796123	ko05164	Infectious disease: viral	Human Diseases	0.939759
Quorum sensing	-0.0298096	0.797257	ko02024	Cellular community - prokaryotes	Cellular Processes	0.939759
Drug metabolism - cytochrome P450	-0.0354406	0.797901	ko00982	Xenobiotics biodegradation and metabolism	Metabolism	0.939759
Hepatitis B	0.0389433	0.801202	ko05161	Infectious disease: viral	Human Diseases	0.939759
Naphthalene degradation	-0.032626	0.801426	ko00626	Xenobiotics biodegradation and metabolism	Metabolism	0.939759
PPAR signaling pathway	-0.0292983	0.801984	ko03320	Endocrine system	Organismal Systems	0.939759
Herpes simplex virus 1 infection	0.0387544	0.802168	ko05168	Infectious disease: viral	Human Diseases	0.939759
Carotenoid biosynthesis	-0.0350823	0.803492	ko00906	Metabolism of terpenoids and polyketides	Metabolism	0.939759
Protein digestion and absorption	-0.039626	0.804239	ko04974	Digestive system	Organismal Systems	0.939759
Flavonoid biosynthesis	0.165934	0.80685	ko00941	Biosynthesis of other secondary metabolites	Metabolism	0.939759
Stilbenoid, diarylheptanoid and gingerol biosynthesis	0.165934	0.80685	ko00945	Biosynthesis of other secondary metabolites	Metabolism	0.939759
Amyotrophic lateral sclerosis (ALS)	-0.0255345	0.808101	ko05014	Neurodegenerative disease	Human Diseases	0.939759
Huntington disease	-0.025522	0.80963	ko05016	Neurodegenerative disease	Human Diseases	0.939759
Vibrio cholerae infection	-0.130894	0.809716	ko05110	Infectious disease: bacterial	Human Diseases	0.939759
MAPK signaling pathway - yeast	-0.0290884	0.810214	ko04011	Signal transduction	Environmental Information Processing	0.939759
Metabolism of xenobiotics by cytochrome P450	-0.0330521	0.810997	ko00980	Xenobiotics biodegradation and metabolism	Metabolism	0.939759
Retinol metabolism	-0.0302236	0.815282	ko00830	Metabolism of cofactors and vitamins	Metabolism	0.939759
Protein processing in endoplasmic reticulum	-0.0233027	0.820298	ko04141	Folding, sorting and degradation	Genetic Information Processing	0.939759
Fatty acid metabolism	-0.0242004	0.820361	ko01212	Global and overview maps	Metabolism	0.939759
Thermogenesis	-0.0244447	0.82344	ko04714	Environmental adaptation	Organismal Systems	0.939759
Amoebiasis	-0.0222252	0.82496	ko05146	Infectious disease: parasitic	Human Diseases	0.939759
Arginine and proline metabolism	-0.0242833	0.826059	ko00330	Amino acid metabolism	Metabolism	0.939759
Apoptosis	-0.0312065	0.82689	ko04210	Cell growth and death	Cellular Processes	0.939759
Platinum drug resistance	-0.0272844	0.831791	ko01524	Drug resistance: antineoplastic	Human Diseases	0.940861
Signaling pathways regulating pluripotency of stem cells	-0.0904321	0.832773	ko04550	Cellular community - eukaryotes	Cellular Processes	0.940861
Geraniol degradation	-0.0263763	0.841435	ko00281	Metabolism of terpenoids and polyketides	Metabolism	0.945729
Fatty acid degradation	-0.0234378	0.84202	ko00071	Lipid metabolism	Metabolism	0.945729
RIG-I-like receptor signaling pathway	0.0915703	0.851284	ko04622	Immune system	Organismal Systems	0.953339
D-Arginine and D-ornithine metabolism	0.0251663	0.859042	ko00472	Metabolism of other amino acids	Metabolism	0.959222
Brassinosteroid biosynthesis	-0.0497443	0.868633	ko00905	Metabolism of terpenoids and polyketides	Metabolism	0.967112
Staurosporine biosynthesis	-0.0671559	0.874724	ko00404	Biosynthesis of other secondary metabolites	Metabolism	0.968056
Styrene degradation	-0.0233284	0.875762	ko00643	Xenobiotics biodegradation and metabolism	Metabolism	0.968056
Tryptophan metabolism	-0.0190044	0.878891	ko00380	Amino acid metabolism	Metabolism	0.968056
Primary bile acid biosynthesis	-0.0655398	0.879591	ko00120	Lipid metabolism	Metabolism	0.968056
Pathways in cancer	-0.0174864	0.883386	ko05200	Cancer: overview	Human Diseases	0.969447
MicroRNAs in cancer	-0.015447	0.886432	ko05206	Cancer: overview	Human Diseases	0.97001
Leishmaniasis	-0.074673	0.898827	ko05140	Infectious disease: parasitic	Human Diseases	0.978119
Parkinson disease	0.0174988	0.901601	ko05012	Neurodegenerative disease	Human Diseases	0.978119
Non-alcoholic fatty liver disease (NAFLD)	0.0170354	0.904039	ko04932	Endocrine and metabolic disease	Human Diseases	0.978119
Insect hormone biosynthesis	0.0142425	0.904058	ko00981	Metabolism of terpenoids and polyketides	Metabolism	0.978119
Synthesis and degradation of ketone bodies	-0.0143005	0.908442	ko00072	Lipid metabolism	Metabolism	0.980094
Phosphotransferase system (PTS)	-0.0101734	0.911658	ko02060	Membrane transport	Environmental Information Processing	0.9808
Basal transcription factors	0.017305	0.915117	ko03022	Transcription	Genetic Information Processing	0.981054
Flagellar assembly	-0.0105376	0.920092	ko02040	Cell motility	Cellular Processes	0.981054
Steroid degradation	-0.0560999	0.922087	ko00984	Xenobiotics biodegradation and metabolism	Metabolism	0.981054
Chloroalkane and chloroalkene degradation	-0.0109682	0.923249	ko00625	Xenobiotics biodegradation and metabolism	Metabolism	0.981054
Bacterial chemotaxis	-0.00962454	0.926086	ko02030	Cell motility	Cellular Processes	0.981054
Flavone and flavonol biosynthesis	-0.0454574	0.930181	ko00944	Biosynthesis of other secondary metabolites	Metabolism	0.981054
Limonene and pinene degradation	-0.0102772	0.932061	ko00903	Metabolism of terpenoids and polyketides	Metabolism	0.981054
Alzheimer disease	-0.00835506	0.933259	ko05010	Neurodegenerative disease	Human Diseases	0.981054
Prodigiosin biosynthesis	-0.0086665	0.936042	ko00333	Biosynthesis of other secondary metabolites	Metabolism	0.981054
Cardiac muscle contraction	0.00955149	0.944886	ko04260	Circulatory system	Organismal Systems	0.981054
Secondary bile acid biosynthesis	-0.00557271	0.949114	ko00121	Lipid metabolism	Metabolism	0.981054
Arrhythmogenic right ventricular cardiomyopathy (ARVC)	-0.0146658	0.950622	ko05412	Cardiovascular disease	Human Diseases	0.981054
Prion diseases	0.00754805	0.952427	ko05020	Neurodegenerative disease	Human Diseases	0.981054
Spinocerebellar ataxia	-0.0441597	0.95575	ko05017	Neurodegenerative disease	Human Diseases	0.981054
Steroid biosynthesis	0.026572	0.956465	ko00100	Lipid metabolism	Metabolism	0.981054
Cushing syndrome	-0.00583688	0.956586	ko04934	Endocrine and metabolic disease	Human Diseases	0.981054
Renal cell carcinoma	-0.00583688	0.956586	ko05211	Cancer: specific types	Human Diseases	0.981054
Renin-angiotensin system	-0.00677855	0.958943	ko04614	Endocrine system	Organismal Systems	0.981054
Gastric cancer	0.0171477	0.965119	ko05226	Cancer: specific types	Human Diseases	0.981054
Valine, leucine and isoleucine degradation	-0.00504144	0.966232	ko00280	Amino acid metabolism	Metabolism	0.981054
Thyroid hormone signaling pathway	-0.00701096	0.967737	ko04919	Endocrine system	Organismal Systems	0.981054
Mineral absorption	0.0047776	0.968246	ko04978	Digestive system	Organismal Systems	0.981054
Non-homologous end-joining	0.00314427	0.982799	ko03450	Replication and repair	Genetic Information Processing	0.990089
Nonribosomal peptide structures	0.00333658	0.983426	ko01054	Metabolism of terpenoids and polyketides	Metabolism	0.990089
Staphylococcus aureus infection	-0.003141	0.984919	ko05150	Infectious disease: bacterial	Human Diseases	0.990089
Spliceosome	0.0017243	0.991102	ko03040	Transcription	Genetic Information Processing	0.991437
Penicillin and cephalosporin biosynthesis	0.00144947	0.991437	ko00311	Biosynthesis of other secondary metabolites	Metabolism	0.991437
